# Supplementary material for: A deep hybrid learning pipeline for accurate diagnosis of ovarian cancer based on nuclear morphology
Source: PLoS One. 2022 Jan 7;17(1):e0261181. doi: 10.1371/journal.pone.0261181 (PMC8741040; doi:10.1371/journal.pone.0261181)
Supplement: S1 Dataset — (TXT) [file pone.0261181.s007.txt]

No. 2a 2b e per kMax Norm Area Cir fDist loopLen														diseasedLaminA_metadata
----------------------------------------------------------------------------------------------------------------------------------------------
1	16.968	6.706	0.918589 38.9554 0.754629 0.248456 89.3684 0.740045 15.5866 32.5546
2	18.638	6.946	0.92796 42.3145 0.772609 0.227511 101.677 0.713601 17.2953 35.9333
3	12.92	7.685	0.803863 32.8907 0.437527 0.458746 77.9823 0.905857 10.3859 23.3059
4	16.699	9.236	0.833123 41.5864 0.391519 0.41133 121.134 0.88018 13.9123 30.6113
5	10.479	6.946	0.748753 27.6532 0.43439 0.539663 57.1669 0.939431 7.84618 18.3252
6	17.087	7.558	0.896855 40.1732 0.598249 0.294179 101.429 0.789769 15.3246 32.4116
7	16.343	3.542	0.976232 34.5657 2.60534 0.100896 45.4643 0.478179 15.9546 32.2976
8	13.646	8.393	0.788487 35.1122 0.387437 0.482356 89.9523 0.916865 10.7597 24.4057
9	10.189	1.811	0.984077 21.2272 6.21333 0.0749342 14.4924 0.404171 10.0268 20.2158
10	10.552	2.778	0.964723 22.7607 2.73464 0.135082 23.0227 0.558465 10.1798 20.7318
11	16.785	5.861	0.937055 37.6736 0.977255 0.206336 77.265 0.684098 15.7285 32.5135
12	13.186	8.797	0.744926 34.8758 0.34078 0.544919 91.104 0.941237 9.8226 23.0086
13	16.513	7.507	0.89069 39.0686 0.586034 0.306521 97.3604 0.801559 14.708 31.221
14	13.625	4.832	0.935002 30.662 1.16711 0.211196 51.7075 0.691134 12.7394 26.3644
15	12.92	8.1	0.779072 33.4536 0.393842 0.496402 82.1935 0.922914 10.0656 22.9856
16	10.027	5.626	0.827758 25.076 0.63358 0.420284 44.3058 0.885426 8.29993 18.3269
17	11.672	11.455	0.191931 36.3286 0.177904 0.972243 105.01 0.999868 2.24021 13.9122
18	7.583	6.531	0.50815 22.201 0.355559 0.799297 38.8965 0.991687 3.8533 11.4363
19	10.479	7.468	0.701506 28.3898 0.375787 0.601626 61.463 0.958294 7.35108 17.8301
20	11.95	5.626	0.882243 28.5094 0.75509 0.323034 52.8029 0.816381 10.5428 22.4928
21	8.884	5.272	0.804888 22.5996 0.639275 0.457141 36.7853 0.905069 7.15063 16.0346
22	13.731	4.832	0.936036 30.8596 1.17619 0.208755 52.1097 0.68762 12.8527 26.5837
23	10.561	10.442	0.149696 32.9917 0.193717 0.983146 86.6121 0.999952 1.58094 12.1419
24	11.009	6.691	0.794109 28.2183 0.491808 0.473821 57.8534 0.913011 8.74235 19.7513
25	14.085	5.711	0.91411 32.5029 0.863699 0.258186 63.177 0.751494 12.8752 26.9602
26	10.58	8.393	0.608845 29.9018 0.300387 0.706557 69.7417 0.980185 6.44158 17.0216
27	15.375	5.591	0.931539 34.7522 0.983708 0.219286 67.5141 0.702491 14.3224 29.6974
28	15.116	5.91	0.920401 34.6304 0.86555 0.24447 70.164 0.735207 13.9128 29.0288
29	9.225	4.415	0.878038 22.0971 0.946531 0.33109 31.988 0.823239 8.0999 17.3249
30	10.255	6.244	0.793267 26.3009 0.526066 0.475106 50.2908 0.9136 8.13495 18.39
31	10.255	6.103	0.803634 26.1106 0.550654 0.459105 49.1551 0.906033 8.24126 18.4963
32	13.105	4.67	0.934352 29.5163 1.2018 0.212726 48.0666 0.693315 12.2447 25.3497
33	10.104	8.83	0.486085 29.7751 0.25918 0.81696 70.0719 0.993222 4.91141 15.0154
34	18.075	7.583	0.907742 42.0067 0.628675 0.271734 107.649 0.766623 16.4074 34.4824
35	15.432	8.45	0.836764 38.3197 0.432254 0.405183 102.416 0.876464 12.9129 28.3449
36	10.189	7.583	0.667919 28.0665 0.354388 0.642043 60.6824 0.968049 6.80543 16.9944
37	10.85	7.821	0.693112 29.5216 0.35476 0.611996 66.6472 0.960973 7.52027 18.3703
38	12.92	8.786	0.733183 34.4056 0.334742 0.560781 89.1546 0.946445 9.47273 22.3927
39	8.83	7.151	0.586633 25.1722 0.345348 0.728801 49.5927 0.983523 5.17997 14.01
40	7.907	5.272	0.745281 20.9089 0.568972 0.544434 32.7399 0.941072 5.89293 13.7999
41	7.919	5.728	0.690509 21.575 0.482719 0.615175 35.6257 0.961769 5.46814 13.3871
42	8.83	5.344	0.796066 22.6024 0.618383 0.470824 37.061 0.911625 7.02926 15.8593
43	9.267	6.244	0.738924 24.5965 0.475383 0.553077 45.4456 0.94396 6.84761 16.1146
44	10.805	4.731	0.899047 25.3457 0.965492 0.289729 40.1483 0.78536 9.7142 20.5192
45	9.823	6.589	0.741663 26.0308 0.452517 0.549368 50.8339 0.942734 7.28536 17.1084
46	11.226	4.523	0.915242 25.8721 1.09749 0.255742 39.8787 0.748666 10.2745 21.5005
47	14.603	5.362	0.930148 33.0644 1.01582 0.222498 61.4977 0.706881 13.583 28.186
48	11.43	7.52	0.75309 30.0843 0.404241 0.533651 67.5078 0.937314 8.60782 20.0378
49	13.682	4.144	0.953029 30.0439 1.59346 0.166688 44.5307 0.619951 13.0393 26.7213
50	11.99	8.016	0.743661 31.7361 0.373193 0.546648 75.4861 0.941822 8.91649 20.9065
51	7.481	6.589	0.473554 22.1233 0.344628 0.826589 38.7141 0.993982 3.54266 11.0237
52	7.083	4.911	0.720601 18.9949 0.587364 0.577337 27.3198 0.951508 5.10401 12.187
53	9.674	4.911	0.861564 23.5251 0.802225 0.361698 37.3135 0.847254 8.33477 18.0088
54	7.083	6.82	0.26997 21.8407 0.304564 0.944824 37.9395 0.999463 1.91219 8.99519
55	8.1	5.123	0.774586 21.0347 0.617257 0.50299 32.5911 0.925629 6.27414 14.3741
56	7.151	4.349	0.793809 18.3333 0.756167 0.474279 24.4256 0.913222 5.67653 12.8275
57	7.821	2.366	0.953143 17.171 2.79423 0.166391 14.5334 0.619418 7.45453 15.2755
58	7.52	4.393	0.811627 19.0366 0.779337 0.446493 25.9459 0.899701 6.10344 13.6234
59	9.225	5.975	0.761898 24.1498 0.516798 0.521263 43.2907 0.932777 7.02851 16.2535
60	7.919	4.97	0.778532 20.5118 0.641191 0.497198 30.9113 0.923246 6.1652 14.0842
61	8.1	5.975	0.675179 22.2351 0.453774 0.633548 38.0113 0.966148 5.46895 13.5689
62	17.289	9.056	0.851841 42.3993 0.421626 0.379097 122.969 0.859584 14.7275 32.0165
63	9.823	6.876	0.714153 26.4354 0.41553 0.585649 53.0481 0.953914 7.01512 16.8381
64	8.72	3.753	0.902643 20.3773 1.2382 0.282353 25.7031 0.777859 7.87105 16.591
65	9.94	7.481	0.65846 27.5013 0.35522 0.65292 58.4031 0.970373 6.54509 16.4851
66	14.064	7.029	0.866149 34.0608 0.569314 0.353327 77.6412 0.840993 12.1815 26.2455
67	9.644	6.834	0.705583 26.0721 0.412988 0.596522 51.7633 0.956929 6.80464 16.4486
68	17.423	6.531	0.927086 39.5983 0.816946 0.229501 89.3702 0.716225 16.1526 33.5756
69	10.027	5.308	0.848391 24.6619 0.711769 0.385159 41.8015 0.863673 8.50681 18.5338
70	9.872	5.894	0.80221 25.1609 0.568349 0.461326 45.6988 0.907114 7.91942 17.7914
71	7.097	6.876	0.247609 21.9501 0.300215 0.953656 38.3266 0.999625 1.75728 8.85428
72	9.014	5.91	0.755068 23.6968 0.516146 0.53089 41.8403 0.936324 6.80618 15.8202
73	9.911	5.344	0.842178 24.5025 0.694088 0.395935 41.5981 0.870689 8.34683 18.2578
74	10.284	7.956	0.633639 28.7681 0.32494 0.680454 64.2609 0.975739 6.51634 16.8003
75	13.646	3.779	0.96089 29.6132 1.91109 0.145733 40.5016 0.580377 13.1123 26.7583
76	11.787	7.083	0.799312 30.1032 0.469893 0.465823 65.5708 0.909272 9.42149 21.2085
77	8.895	6.531	0.678898 24.3736 0.417077 0.629145 45.6263 0.965132 6.0388 14.9338
78	9.267	5.778	0.781821 23.9515 0.555155 0.492331 42.0539 0.921198 7.24514 16.5121
79	11.631	5.711	0.871151 28.0403 0.713219 0.344067 52.1698 0.833803 10.1324 21.7634
80	12.98	6.29	0.87474 31.1884 0.65615 0.337337 64.1232 0.828397 11.3541 24.3341
81	8.064	5.894	0.682482 22.0579 0.464259 0.62487 37.3294 0.964126 5.50353 13.5675
82	9.056	7.858	0.497067 26.6018 0.29332 0.808283 55.8905 0.992491 4.50144 13.5574
83	8.72	5.308	0.793389 22.3623 0.618991 0.474921 36.3528 0.913516 6.91835 15.6383
84	7.311	5.308	0.687664 19.9469 0.518973 0.61863 30.4788 0.962621 5.02751 12.3385
85	10.142	7.364	0.6876 27.6718 0.374047 0.618707 58.658 0.96264 6.97364 17.1156
86	8.358	8.358	0 26.2574 0.239292 1 54.8649 1 0 8.358
87	9.674	5.778	0.802039 24.6593 0.579537 0.461591 43.9009 0.907242 7.75893 17.4329
88	11.934	7.029	0.808141 30.2874 0.483091 0.452024 65.8824 0.902519 9.64435 21.5784
89	10.561	6.336	0.800043 26.9583 0.526144 0.464692 52.5545 0.908733 8.44925 19.0102
90	9.959	5.975	0.80003 25.4218 0.557917 0.464711 46.7351 0.908742 7.9675 17.9265
91	11.787	5.975	0.861996 28.6524 0.660325 0.360913 55.3135 0.846676 10.1604 21.9474
92	10.142	2.636	0.965633 21.8442 2.91919 0.132505 20.9971 0.552964 9.79345 19.9355
93	10.85	2.947	0.962407 23.4899 2.49862 0.141555 25.1131 0.571937 10.4421 21.2921
94	13.625	4.415	0.946045 30.2159 1.39799 0.184455 47.2451 0.650273 12.8899 26.5149
95	15.249	4.832	0.948468 33.7036 1.30622 0.178373 57.8706 0.640199 14.4632 29.7122
96	14.603	8.786	0.798754 37.3097 0.378346 0.466685 100.768 0.909681 11.6642 26.2672
97	12.808	8.841	0.72355 34.2922 0.327724 0.573496 88.935 0.950366 9.26723 22.0752
98	15.966	5.272	0.94391 35.511 1.14888 0.189744 66.1091 0.658786 15.0705 31.0365
99	14.603	7.784	0.846089 35.9859 0.482022 0.389172 89.276 0.866322 12.3554 26.9584
100	11.251	4.393	0.920622 25.7691 1.166 0.243981 38.8188 0.734606 10.3579 21.6089
101	8.254	3.514	0.904849 19.2428 1.33688 0.277783 22.7801 0.773088 7.46862 15.7226
102	12.83	4.97	0.921923 29.3406 1.03883 0.241099 50.081 0.731045 11.8283 24.6583
103	6.706	4.523	0.738302 17.8055 0.655602 0.553917 23.8221 0.944235 4.95105 11.6571
104	13.961	1.811	0.991551 28.6134 8.51353 0.04672 19.8575 0.304787 13.843 27.804
105	11.861	3.198	0.962966 25.656 2.3195 0.140002 29.7913 0.56875 11.4217 23.2827
106	11.405	1.811	0.987312 23.5999 6.95486 0.0632754 16.222 0.36601 11.2603 22.6653
107	15.249	7.029	0.887427 36.1957 0.617283 0.312952 84.1831 0.807458 13.5324 28.7814
108	9.724	5.308	0.837873 24.1245 0.690261 0.403301 40.5383 0.875306 8.14747 17.8715
109	11.422	5.272	0.887106 27.1204 0.821904 0.313581 47.2942 0.808025 10.1325 21.5545
110	9.959	3.431	0.938782 22.3025 1.69202 0.202212 26.8365 0.677996 9.34933 19.3083
111	8.484	3.514	0.91019 19.664 1.37413 0.266564 23.4149 0.760958 7.72205 16.2061
112	11.087	7.468	0.739113 29.424 0.39759 0.552822 65.0292 0.943877 8.19454 19.2815
113	10.113	4.752	0.882725 24.1155 0.895689 0.322103 37.7439 0.815573 8.927 19.04
114	6.29	4.327	0.725789 16.82 0.671903 0.570564 21.376 0.949481 4.56521 10.8552
115	6.29	4.586	0.684414 17.189 0.598153 0.622551 22.6555 0.963572 4.30496 10.595
116	11.606	3.728	0.947007 25.7042 1.67017 0.18205 33.982 0.646326 10.991 22.597
117	10.34	4.327	0.90823 24.0176 1.10453 0.270707 35.1396 0.765508 9.3911 19.7311
118	8.895	3.431	0.922615 20.3251 1.51124 0.239559 23.9694 0.729123 8.20666 17.1017
119	11.497	8.53	0.670474 31.6312 0.316021 0.639068 77.0235 0.967391 7.70844 19.2054
120	7.364	5.009	0.733026 19.6119 0.587005 0.560991 28.9704 0.946511 5.398 12.762
121	7.468	4.393	0.808684 18.9456 0.773948 0.451165 25.7665 0.902086 6.03925 13.5073
122	14.603	4.415	0.953202 32.0582 1.49834 0.166239 50.6364 0.619147 13.9196 28.5226
123	6.648	4.48	0.738835 17.6461 0.662468 0.553198 23.3915 0.944 4.91177 11.5598
124	10.85	2.778	0.966667 23.3297 2.81187 0.129555 23.6729 0.546566 10.4883 21.3383
125	6.706	4.731	0.708722 18.0994 0.599222 0.592562 24.9176 0.955848 4.75269 11.4587
126	14.146	4.911	0.937804 31.7196 1.17307 0.204552 54.5624 0.681473 13.2662 27.4122
127	6.946	6.706	0.260597 21.4462 0.308914 0.948622 36.5837 0.999536 1.8101 8.7561
128	8.653	6.103	0.708904 23.352 0.464633 0.592332 41.4763 0.955784 6.13415 14.7872
129	9.391	5.861	0.781338 24.2797 0.546762 0.493049 43.2288 0.921502 7.33754 16.7285
130	10.625	3.929	0.929116 24.0881 1.37656 0.224869 32.7869 0.710078 9.87186 20.4969
131	7.772	3.168	0.913153 17.9542 1.54879 0.260243 19.3378 0.75385 7.09702 14.869
132	6.486	5.711	0.474024 19.1783 0.397725 0.826234 29.0924 0.993955 3.07452 9.56052
133	7.481	5.272	0.709487 20.1829 0.538318 0.591594 30.976 0.955581 5.30767 12.7887
134	8.289	5.362	0.762591 21.6901 0.576605 0.52028 34.9075 0.932406 6.32111 14.6101
135	10.58	6.589	0.782398 27.3346 0.48739 0.491474 54.7514 0.920832 8.27777 18.8578
136	8.484	6.29	0.671068 23.3351 0.428874 0.638374 41.9123 0.967237 5.69334 14.1773
137	11.337	3.779	0.942809 25.253 1.58772 0.19245 33.6484 0.663056 10.6886 22.0256
138	12.15	4.97	0.91251 28.0882 0.98377 0.26162 47.4267 0.755416 11.087 23.237
139	12.425	6.589	0.847809 30.5748 0.572384 0.386175 64.2992 0.864348 10.534 22.959
140	10.725	6.531	0.793208 27.5075 0.502884 0.475197 55.0132 0.913642 8.50715 19.2322
141	8.45	6.119	0.689651 23.0316 0.451363 0.61622 40.6094 0.962028 5.82755 14.2775
142	7.272	6.82	0.347058 22.1414 0.312691 0.90823 38.9519 0.998457 2.5238 9.7958
143	17.222	9.754	0.824152 43.1896 0.362033 0.426235 131.934 0.888806 14.1935 31.4155
144	13.361	8.786	0.75338 35.1606 0.346168 0.533247 92.1977 0.93717 10.0659 23.4269
145	12.378	3.431	0.960816 26.8646 2.103 0.145934 33.355 0.580777 11.893 24.271
146	11.82	6.862	0.814231 29.8646 0.502049 0.442334 63.7027 0.897539 9.62421 21.4442
147	11.787	7.685	0.758228 30.9268 0.399159 0.526455 71.1438 0.934708 8.93723 20.7242
148	7.772	5.344	0.726093 20.7795 0.544289 0.570165 32.6204 0.94936 5.64319 13.4152
149	14.085	7.907	0.82756 35.2299 0.450571 0.420613 87.4699 0.885615 11.6562 25.7412
150	16.957	5.626	0.943357 37.7435 1.07147 0.191107 74.927 0.660943 15.9965 32.9535
151	17.11	8.786	0.858089 41.735 0.4433 0.367969 118.068 0.851803 14.6819 31.7919
152	9.823	6.72	0.72938 26.2148 0.435046 0.565832 51.8446 0.948029 7.1647 16.9877
153	12.15	11.869	0.213823 37.7302 0.172496 0.96551 113.261 0.999795 2.59795 14.7479
154	14.064	6.213	0.89713 33.0564 0.728679 0.293622 68.6278 0.789222 12.6172 26.6812
155	15.991	6.834	0.904079 37.3112 0.684787 0.279382 85.8303 0.774769 14.4571 30.4481
156	11.337	3.753	0.943617 25.2254 1.6098 0.190467 33.4169 0.659933 10.6978 22.0348
157	15.45	7.097	0.888254 36.6428 0.613492 0.311329 86.1178 0.805984 13.7235 29.1735
158	10.442	9.594	0.394748 31.4866 0.226889 0.880692 78.6816 0.997315 4.12196 14.564
159	10.44	8.96	0.513253 30.5178 0.260085 0.795081 73.468 0.991292 5.35836 15.7984
160	12.371	5.975	0.875629 29.7004 0.693041 0.33566 58.0541 0.827026 10.8324 23.2034
161	14.767	6.946	0.882468 35.2223 0.612143 0.3226 80.5595 0.816004 13.0314 27.7984
162	10.58	6.15	0.8137 26.7421 0.559455 0.443184 51.1035 0.897984 8.60894 19.1889
163	8.064	5.29	0.754759 21.2033 0.576327 0.531322 33.504 0.936479 6.08638 14.1504
164	11.697	7.151	0.791358 30.0385 0.457479 0.478012 65.6948 0.914921 9.25651 20.9535
165	7.907	4.832	0.79155 20.3029 0.677311 0.477719 30.0074 0.914789 6.25879 14.1658
166	7.468	6.103	0.576326 21.3712 0.401003 0.738769 35.7963 0.984892 4.304 11.772
167	23.811	16.577	0.717857 63.9512 0.173299 0.580888 310.008 0.952547 17.0929 40.9039
168	11.99	4.911	0.912269 27.7258 0.994281 0.262136 46.2465 0.756 10.9381 22.9281
169	6.691	4.415	0.751405 17.6289 0.68653 0.535993 23.2013 0.938146 5.02765 11.7186
170	7.311	5.009	0.728419 19.5215 0.58278 0.567102 28.7619 0.948422 5.32547 12.6365
171	8.895	5.362	0.797884 22.74 0.61876 0.468027 37.4596 0.910315 7.09718 15.9922
172	7.772	6.486	0.550956 22.442 0.369495 0.762371 39.5913 0.987841 4.28203 12.054
173	8.1	5.91	0.683843 22.1415 0.46381 0.623238 37.5978 0.963736 5.53912 13.6391
174	12.087	3.929	0.945693 26.8181 1.56597 0.18533 37.2984 0.651696 11.4306 23.5176
175	9.823	6.862	0.715547 26.4155 0.417227 0.583862 52.9401 0.953404 7.02882 16.8518
176	8.484	4.586	0.841314 20.9894 0.806794 0.39742 30.558 0.871632 7.13771 15.6217
177	5.504	3.779	0.727043 14.7079 0.770823 0.568915 16.336 0.948979 4.00165 9.50565
178	8.254	4.911	0.803737 21.0143 0.68447 0.458942 31.8364 0.905954 6.63405 14.888
179	9.34	4.05	0.901096 21.862 1.13885 0.285537 29.7093 0.781126 8.41624 17.7562
180	9.823	5.894	0.799985 25.0754 0.565528 0.464782 45.472 0.908776 7.85825 17.6812
181	14.255	5.626	0.918824 32.718 0.900736 0.247941 62.9879 0.739425 13.0978 27.3528
182	7.311	6.336	0.498935 21.464 0.364231 0.806785 36.3816 0.992361 3.64772 10.9587
183	8.53	7.956	0.360632 25.904 0.269519 0.90078 53.3008 0.998183 3.07619 11.6062
184	7.821	7.311	0.355198 23.776 0.292643 0.903799 44.9085 0.998297 2.77801 10.599
185	7.507	6.589	0.479185 22.1654 0.345826 0.822299 38.8486 0.99365 3.59724 11.1042
186	7.455	6.531	0.482209 21.9931 0.349557 0.81997 38.2399 0.993465 3.59487 11.0499
187	12.92	7.311	0.824497 32.3925 0.483436 0.425668 74.1872 0.888488 10.6525 23.5725
188	9.634	5.504	0.820734 24.2233 0.636033 0.431825 41.6462 0.891905 7.90696 17.541
189	7.919	4.144	0.85215 19.4153 0.922276 0.378551 25.7739 0.859211 6.74817 14.6672
190	10.625	5.91	0.831025 26.5038 0.608393 0.414847 49.3181 0.882264 8.82964 19.4546
191	13.668	3.779	0.961018 29.6551 1.91417 0.145381 40.5669 0.579674 13.1352 26.8032
192	7.919	5.362	0.735886 21.0555 0.550867 0.557166 33.3493 0.945289 5.82748 13.7465
193	7.772	4.349	0.828781 19.4212 0.821834 0.418586 26.5468 0.884446 6.44129 14.2133
194	11.396	3.929	0.938687 25.5238 1.47645 0.202439 35.1661 0.678335 10.6973 22.0933
195	12.441	4.67	0.926874 28.2827 1.14091 0.229981 45.6312 0.716854 11.5312 23.9722
196	8.076	3.431	0.905269 18.8193 1.3721 0.276909 21.7624 0.772164 7.31095 15.387
197	9.503	6.336	0.745293 25.1291 0.473435 0.544417 47.2896 0.941066 7.08252 16.5855
198	10.876	3.728	0.939418 24.3357 1.56512 0.200683 31.8445 0.675702 10.2171 21.0931
199	11.087	7.311	0.751774 29.2047 0.414849 0.535481 63.6621 0.937964 8.33492 19.4219
200	10.625	5.504	0.855366 25.978 0.701459 0.372841 45.9301 0.855255 9.08827 19.7133
201	12.214	5.362	0.898485 28.6677 0.849639 0.290873 51.4369 0.786501 10.9741 23.1881
202	13.794	3.431	0.968573 29.5666 2.34357 0.12405 37.1707 0.534329 13.3605 27.1545
203	15.839	6.336	0.916504 36.4509 0.789092 0.253006 78.8193 0.745462 14.5165 30.3555
204	13.533	8.45	0.781105 34.9939 0.379062 0.493394 89.8133 0.921648 10.5707 24.1037
205	9.463	3.346	0.935401 21.2849 1.69047 0.210255 24.8682 0.689784 8.8517 18.3147
206	8.83	5.344	0.796066 22.6024 0.618383 0.470824 37.061 0.911625 7.02926 15.8593
207	14.39	6.706	0.884775 34.246 0.639976 0.31813 75.7904 0.812088 12.7319 27.1219
208	13.361	5.504	0.911209 30.9327 0.882088 0.264399 57.7574 0.758546 12.1747 25.5357
209	11.598	7.507	0.762264 30.3551 0.411605 0.520745 68.3816 0.932581 8.84073 20.4387
210	12.77	5.29	0.910162 29.5988 0.912661 0.266623 53.0562 0.761023 11.6228 24.3928
211	23.758	9.014	0.925229 54.1178 0.584797 0.233702 168.197 0.721684 21.9816 45.7396
212	14.363	5.123	0.934226 32.3548 1.09453 0.213019 57.7909 0.693731 13.4183 27.7813
213	11.598	6.119	0.849499 28.4993 0.619516 0.383218 55.7383 0.862375 9.85248 21.4505
214	13.411	6.946	0.855421 32.7882 0.555932 0.372744 73.162 0.855186 11.4721 24.8831
215	13.361	4.349	0.945542 29.6509 1.41283 0.185706 45.6371 0.652306 12.6334 25.9944
216	8.895	6.706	0.656982 24.6268 0.395593 0.654601 46.8489 0.970722 5.84385 14.7389
217	10.368	7.455	0.694969 28.1836 0.373104 0.609718 60.7061 0.960395 7.20544 17.5734
218	11.2	6.244	0.830177 27.9568 0.574543 0.416263 54.9251 0.883094 9.29798 20.498
219	9.34	8.895	0.30499 28.6477 0.236094 0.929391 65.2503 0.999107 2.84861 12.1886
220	10.255	5.29	0.856681 25.0448 0.732916 0.370493 42.607 0.8536 8.78527 19.0403
221	12.378	7.083	0.820097 31.1377 0.493453 0.432863 68.8585 0.892472 10.1512 22.5292
222	11.2	6.862	0.790332 28.7824 0.475715 0.479567 60.3613 0.915621 8.85172 20.0517
223	9.664	7.468	0.634692 27.0215 0.34656 0.679315 56.6828 0.975531 6.13367 15.7977
224	12.503	7.097	0.823288 31.376 0.496472 0.427652 69.6914 0.889598 10.2936 22.7966
225	10.113	6.589	0.758616 26.5282 0.465877 0.525907 52.3347 0.934506 7.67189 17.7849
226	10.479	4.586	0.899152 24.5783 0.99651 0.289515 37.7436 0.785145 9.42221 19.9012
227	10.34	5.009	0.87483 24.8429 0.82423 0.337168 40.6782 0.828259 9.04575 19.3857
228	8.786	4.393	0.866025 21.2807 0.910539 0.353553 30.3139 0.841165 7.6089 16.3949
229	13.164	10.479	0.605251 37.2582 0.239761 0.710228 108.342 0.980763 7.96753 21.1315
230	17.059	9.236	0.840755 42.2232 0.399959 0.398378 123.745 0.872236 14.3424 31.4014
231	13.682	7.672	0.827994 34.2104 0.464903 0.419893 82.4419 0.885201 11.3286 25.0106
232	11.99	9.432	0.617392 33.7697 0.269551 0.697713 88.8204 0.978745 7.40253 19.3925
233	13.682	4.48	0.944873 30.3912 1.3634 0.187367 48.1413 0.654987 12.9278 26.6098
234	8.72	4.752	0.838466 21.6233 0.772313 0.402291 32.5449 0.874682 7.31142 16.0314
235	12.371	4.832	0.920564 28.3362 1.0597 0.244109 46.9485 0.734764 11.3883 23.7593
236	8.016	6.648	0.558742 23.0843 0.362749 0.755266 41.8542 0.986995 4.47888 12.4949
237	11.087	5.626	0.861686 26.9583 0.700559 0.361475 48.9896 0.847091 9.55352 20.6405
238	10.625	5.975	0.826897 26.5893 0.595228 0.42171 49.8605 0.886243 8.78578 19.4108
239	12.579	7.311	0.813756 31.7935 0.470677 0.443094 72.2292 0.897937 10.2362 22.8152
240	9.046	6.336	0.713731 24.3498 0.450668 0.586189 45.0155 0.954067 6.45641 15.5024
241	12.378	7.205	0.813131 31.2999 0.476884 0.444094 70.0445 0.898459 10.0649 22.4429
242	10.552	6.166	0.811506 26.7144 0.555083 0.446687 51.1009 0.899801 8.56301 19.115
243	13.164	6.589	0.865718 31.8935 0.606427 0.354118 68.1235 0.841594 11.3963 24.5603
244	15.148	7.272	0.877234 36.3124 0.572898 0.33262 86.5165 0.824515 13.2883 28.4363
245	7.245	6.213	0.514389 21.1709 0.375375 0.794135 35.3533 0.991202 3.72675 10.9717
246	12.182	5.009	0.911554 28.1923 0.971061 0.263663 47.9247 0.75772 11.1046 23.2866
247	8.786	5.711	0.759924 23.0287 0.538762 0.524061 39.4088 0.933822 6.6767 15.4627
248	10.442	7.784	0.66656 28.7818 0.344674 0.643619 63.8376 0.968393 6.96022 17.4022
249	10.479	5.728	0.837383 26.0078 0.638769 0.404133 47.1425 0.875819 8.77493 19.2539
250	16.957	5.142	0.952915 37.2415 1.28267 0.166984 68.4811 0.620478 16.1586 33.1156
251	11.422	7.919	0.720638 30.6304 0.364277 0.577288 71.0399 0.951494 8.23113 19.6531
252	12.118	7.821	0.763842 31.6848 0.39622 0.518498 74.436 0.93173 9.25623 21.3742
253	9.401	6.531	0.719287 25.2294 0.440803 0.57904 48.2218 0.952008 6.76201 16.163
254	8.786	8.653	0.173339 27.3935 0.234686 0.97738 59.7101 0.999913 1.52295 10.309
255	14.064	7.364	0.85196 34.4869 0.518694 0.378885 81.3416 0.859439 11.982 26.046
256	13.682	3.542	0.965909 29.4555 2.18113 0.131719 38.0617 0.55127 13.2156 26.8976
257	12.308	4.415	0.933449 27.753 1.26286 0.21484 42.6784 0.696303 11.4889 23.7969
258	8.96	6.213	0.720538 24.0294 0.464232 0.577418 43.7219 0.951532 6.45602 15.416
259	11.598	9.056	0.624751 32.5662 0.28284 0.68997 82.4915 0.977429 7.24586 18.8439
260	7.151	7.151	0 22.4655 0.279681 1 40.1627 1 0 7.151
261	18.282	6.862	0.926886 41.5607 0.776519 0.229954 98.5291 0.716818 16.9453 35.2273
262	8.45	7.821	0.378596 25.568 0.276288 0.890448 51.905 0.99776 3.19913 11.6491
263	15.3	4.393	0.957893 33.3554 1.58562 0.153853 52.7889 0.596239 14.6558 29.9558
264	11.294	4.752	0.907175 26.2638 1.00029 0.272925 42.1516 0.767909 10.2456 21.5396
265	8.72	8.1	0.370333 26.4298 0.265813 0.895267 55.4742 0.997963 3.2293 11.9493
266	13.105	5.894	0.893153 30.9284 0.754478 0.30162 60.6648 0.796952 11.7048 24.8098
267	9.664	5.711	0.806704 24.5518 0.592601 0.45429 43.347 0.903655 7.79598 17.46
268	8.45	4.523	0.844683 20.8475 0.826102 0.391611 30.0174 0.867912 7.13757 15.5876
269	10.85	6.834	0.776707 28.1373 0.464633 0.499882 58.2364 0.924358 8.42727 19.2773
270	11.531	7.311	0.773308 29.9693 0.431463 0.504853 66.2115 0.926384 8.91702 20.448
271	14.41	7.821	0.839896 35.6916 0.471161 0.39985 88.5149 0.873161 12.1029 26.5129
272	11.2	6.213	0.832029 27.9161 0.58029 0.413166 54.6524 0.881272 9.31872 20.5187
273	8.45	5.344	0.774621 21.9431 0.591771 0.502938 35.4661 0.925608 6.54555 14.9955
274	12.679	8.064	0.771679 32.9875 0.389955 0.507222 80.3018 0.927334 9.78412 22.4631
275	14.629	8.72	0.802928 37.2662 0.384779 0.460207 100.189 0.906571 11.746 26.375
276	10.284	3.753	0.931033 23.2597 1.46028 0.220457 30.3131 0.704099 9.57474 19.8587
277	12.425	4.523	0.93139 28.0895 1.21471 0.219632 44.138 0.702966 11.5725 23.9975
278	11.598	8.076	0.717725 31.1519 0.355648 0.581058 73.5647 0.952596 8.32417 19.9222
279	8.064	4.523	0.827892 20.1648 0.788365 0.420063 28.6462 0.885299 6.67612 14.7401
280	9.94	5.362	0.842026 24.5773 0.691453 0.396197 41.8604 0.870856 8.36974 18.3097
281	8.653	6.531	0.655993 23.9676 0.40573 0.655722 44.385 0.970953 5.67631 14.3293
282	10.218	4.523	0.896694 24.0275 0.998948 0.294504 36.298 0.790087 9.16242 19.3804
283	14.167	6.119	0.901912 33.1319 0.756741 0.28386 68.0845 0.779411 12.7774 26.9444
284	8.064	6.589	0.576513 23.0752 0.371485 0.73859 41.7311 0.984868 4.649 12.713
285	8.841	4.67	0.849107 21.7318 0.81077 0.383905 32.4271 0.862835 7.50696 16.348
286	9.236	4.586	0.868017 22.3303 0.878306 0.349885 33.2666 0.838353 8.017 17.253
287	7.672	5.591	0.684776 20.9619 0.490862 0.622116 33.689 0.963467 5.2536 12.9256
288	8.076	5.626	0.717429 21.6954 0.510302 0.58144 35.685 0.952707 5.79395 13.87
289	8.631	6.396	0.67145 23.7351 0.421963 0.637927 43.357 0.967137 5.79529 14.4263
290	8.631	4.327	0.865255 20.9198 0.921971 0.354968 29.3317 0.842238 7.46801 16.099
291	7.919	4.523	0.82084 19.9096 0.774189 0.431653 28.1311 0.89181 6.50023 14.4192
292	6.691	5.308	0.608825 18.9106 0.474962 0.706578 27.8941 0.980188 4.07365 10.7646
293	6.862	4.05	0.807252 17.4263 0.836702 0.453426 21.8271 0.903223 5.53936 12.4014
294	8.439	4.05	0.877315 20.2282 1.02899 0.332465 26.8433 0.824386 7.40366 15.8427
295	6.396	4.852	0.651558 17.7516 0.543372 0.660722 24.3736 0.971968 4.16736 10.5634
296	7.52	5.272	0.713099 20.2491 0.541124 0.586998 31.1375 0.954296 5.3625 12.8825
297	8.064	3.198	0.918001 18.5261 1.57697 0.249742 20.2544 0.741588 7.40276 15.4668
298	16.507	5.009	0.952848 36.2567 1.31582 0.167157 64.9395 0.620786 15.7287 32.2357
299	17.406	4.168	0.970907 37.1616 2.00389 0.117177 56.9792 0.518486 16.8996 34.3056
300	11.893	2.24	0.982103 24.8755 4.74051 0.0817401 20.9233 0.424907 11.6801 23.5731
301	16.785	4.911	0.95624 36.6838 1.39191 0.158261 64.7413 0.604564 16.0505 32.8355
302	8.53	5.434	0.770826 22.205 0.57775 0.508459 36.4048 0.927827 6.57515 15.1051
303	8.289	3.542	0.904104 19.3399 1.3214 0.279331 23.059 0.774715 7.49411 15.7831
304	10.912	4.393	0.915383 25.1444 1.13087 0.255438 37.6492 0.748311 9.98866 20.9007
305	6.691	5.728	0.516851 19.5371 0.407864 0.792078 30.1012 0.991004 3.45825 10.1493
306	7.672	4.911	0.768275 20.004 0.636207 0.512144 29.5916 0.929279 5.89421 13.5662
307	8.439	4.97	0.808182 21.4167 0.683295 0.451958 32.941 0.902486 6.82025 15.2593
308	8.439	4.97	0.808182 21.4167 0.683295 0.451958 32.941 0.902486 6.82025 15.2593
309	11.2	7.272	0.760545 29.3447 0.423585 0.523183 63.9679 0.933496 8.5181 19.7181
310	11.787	7.272	0.787002 30.3593 0.445785 0.484592 67.3205 0.917852 9.27639 21.0634
311	13.061	4.911	0.926618 29.7014 1.0831 0.230563 50.3775 0.717615 12.1026 25.1636
312	15.45	4.586	0.954931 33.8318 1.46923 0.161718 55.6484 0.610959 14.7537 30.2037
313	15.869	6.15	0.92185 36.2936 0.83913 0.241262 76.6504 0.731248 14.6288 30.4978
314	11.2	5.728	0.859326 27.2897 0.682719 0.365744 50.3861 0.850203 9.62445 20.8244
315	12.648	3.431	0.962504 27.3783 2.14887 0.141286 34.0826 0.571386 12.1737 24.8217
316	12.063	3.542	0.955921 26.3764 1.92304 0.159107 33.5578 0.606141 11.5313 23.5943
317	7.858	4.523	0.817737 19.8024 0.768226 0.436689 27.9144 0.894543 6.42578 14.2838
318	8.1	4.97	0.789632 20.8257 0.655847 0.480626 31.6178 0.916095 6.39602 14.496
319	9.754	4.415	0.891696 23.0539 1.00081 0.304524 33.8223 0.799694 8.6976 18.4516
320	12.063	8.1	0.741027 31.9786 0.367718 0.55023 76.7415 0.943021 8.93901 21.002
321	10.037	4.731	0.881943 23.9524 0.896867 0.323611 37.2947 0.81688 8.85206 18.8891
322	12.74	3.106	0.969826 27.2499 2.64117 0.120378 31.0786 0.525946 12.3556 25.0956
323	11.934	6.15	0.856989 29.1375 0.631053 0.369942 57.6436 0.853209 10.2273 22.1613
324	10.552	5.728	0.839839 26.137 0.643219 0.399947 47.4709 0.873222 8.86198 19.414
325	9.34	6.244	0.743692 24.7214 0.479127 0.546606 45.8036 0.941808 6.94608 16.2861
326	10.616	4.144	0.920665 24.3135 1.23638 0.243887 34.5518 0.734491 9.77378 20.3898
327	10.625	4.393	0.910523 24.6172 1.10112 0.265857 36.659 0.760173 9.6743 20.2993
328	14.064	1.757	0.992166 28.782 9.11161 0.0441565 19.4075 0.2944 13.9538 28.0178
329	10.189	4.852	0.879337 24.3761 0.865605 0.328612 38.8278 0.821155 8.95957 19.1486
330	7.919	6.531	0.565533 22.7504 0.371314 0.748969 40.62 0.986216 4.47846 12.3975
331	14.309	4.41	0.951322 31.4982 1.47151 0.171098 49.5607 0.627735 13.6125 27.9215
332	13.339	3.542	0.964101 28.801 2.12645 0.136832 37.1075 0.562156 12.8601 26.1991
333	9.014	4.67	0.85533 22.0398 0.826635 0.372906 33.0616 0.8553 7.70995 16.7239
334	14.309	5.142	0.933201 32.2751 1.08237 0.215419 57.7871 0.697117 13.3532 27.6622
335	9.674	7.481	0.634028 27.0572 0.345714 0.680034 56.8402 0.975662 6.13359 15.8076
336	14.629	6.834	0.884176 34.8352 0.626462 0.319294 78.5199 0.813115 12.9346 27.5636
337	15.643	6.706	0.903452 36.5238 0.695702 0.280682 82.3898 0.776126 14.1327 29.7757
338	10.442	4.168	0.916882 24.0202 1.20215 0.252183 34.1823 0.74449 9.57409 20.0161
339	10.876	5.591	0.85775 26.5368 0.695857 0.368579 47.7583 0.852239 9.32888 20.2049
340	12.972	4.168	0.946975 28.7308 1.49342 0.18213 42.4644 0.646458 12.2842 25.2562
341	13.759	4.168	0.953013 30.2137 1.58402 0.166729 45.0406 0.620023 13.1125 26.8715
342	15.845	6.589	0.909437 36.7556 0.729933 0.268158 81.9977 0.762718 14.41 30.255
343	8.96	7.672	0.516562 26.1647 0.304453 0.79232 53.9891 0.991028 4.62839 13.5884
344	8.753	5.711	0.757821 22.9719 0.536738 0.527027 39.2608 0.934918 6.63321 15.3862
345	10.218	3.198	0.949761 22.5429 1.9982 0.175093 25.6646 0.634637 9.70465 19.9227
346	12.371	4.911	0.917829 28.4265 1.02588 0.25012 47.7161 0.742038 11.3545 23.7255
347	7.083	4.731	0.744218 18.7417 0.632909 0.545888 26.3184 0.941566 5.27129 12.3543
348	10.34	4.586	0.896264 24.3252 0.983292 0.295373 37.243 0.790937 9.26737 19.6074
349	8.076	6.103	0.654923 22.3803 0.43365 0.656932 38.7106 0.971201 5.28916 13.3652
350	21.735	15.772	0.688064 59.2887 0.17475 0.618145 269.238 0.962502 14.9551 36.6901
351	22.179	19.017	0.514596 64.8059 0.122656 0.793963 331.264 0.991186 11.4132 33.5922
352	11.087	7.558	0.731632 29.5504 0.388177 0.562846 65.8129 0.947096 8.11161 19.1986
353	14.146	7.311	0.856091 34.5651 0.52931 0.371548 81.227 0.854345 12.1103 26.2563
354	7.468	6.244	0.548576 21.5817 0.383097 0.764518 36.6233 0.988089 4.09677 11.5648
355	10.85	6.119	0.8258 27.1754 0.579561 0.423522 52.1435 0.887276 8.95993 19.8099
356	8.016	4.05	0.862979 19.4687 0.977412 0.359125 25.4978 0.845354 6.91764 14.9336
357	9.046	6.119	0.736505 24.0435 0.483199 0.556334 43.4737 0.945021 6.66243 15.7084
358	10.698	9.594	0.44243 31.8982 0.232452 0.84927 80.6106 0.995566 4.73311 15.4311
359	12.15	9.872	0.582947 34.6847 0.249342 0.732392 94.2044 0.984025 7.0828 19.2328
360	12.648	2.947	0.972476 26.9302 2.91267 0.11247 29.2747 0.507249 12.2999 24.9479
361	14.343	7.205	0.864673 34.7826 0.552589 0.356034 81.1641 0.843042 12.402 26.745
362	14.662	7.583	0.855872 35.8328 0.509966 0.371939 87.3221 0.854621 12.5488 27.2108
363	12.86	6.648	0.856015 31.4249 0.581954 0.371685 67.1463 0.854442 11.0083 23.8683
364	8.207	7.151	0.490699 24.1528 0.320982 0.813343 46.0936 0.992923 4.02716 12.2342
365	15.845	9.634	0.793925 40.6191 0.341436 0.474102 119.892 0.91314 12.5797 28.4247
366	8.83	5.975	0.736286 23.4724 0.494669 0.556629 41.437 0.945116 6.50141 15.3314
367	9.674	6.531	0.737718 25.6947 0.453604 0.554703 49.6222 0.944492 7.13669 16.8107
368	10.85	6.486	0.801654 27.6645 0.515829 0.46219 55.2709 0.907532 8.69795 19.5479
369	7.784	5.711	0.67949 21.3231 0.477319 0.62844 34.9144 0.964968 5.28915 13.0732
370	8.393	5.29	0.776362 21.7704 0.599841 0.500389 34.8709 0.924566 6.51601 14.909
371	10.142	4.911	0.874944 24.3646 0.841034 0.336953 39.1186 0.828084 8.87368 19.0157
372	13.215	8.45	0.768854 34.4441 0.370155 0.51131 87.7029 0.928953 10.1604 23.3754
373	12.332	3.075	0.968413 26.4399 2.60839 0.124514 29.783 0.535376 11.9425 24.2745
374	9.319	6.648	0.700776 25.2567 0.421713 0.602535 48.6575 0.958534 6.53053 15.8495
375	10.142	9.056	0.450214 30.1803 0.247332 0.843761 72.1356 0.995207 4.56607 14.7081
376	10.876	6.486	0.802718 27.7098 0.517065 0.460534 55.4033 0.90673 8.73036 19.6064
377	9.401	6.589	0.713276 25.3116 0.433077 0.58677 48.6501 0.954232 6.70551 16.1065
378	10.142	9.267	0.406333 30.5031 0.236197 0.87342 73.8164 0.996954 4.12103 14.263
379	13.568	6.336	0.884267 32.3058 0.675951 0.319116 67.5182 0.812959 11.9977 25.5657
380	10.688	4.911	0.888184 25.3505 0.886312 0.311466 41.2246 0.806109 9.49291 20.1809
381	11.497	5.626	0.87209 27.6932 0.726466 0.342313 50.8012 0.832409 10.0264 21.5234
382	8.664	5.009	0.815938 21.8629 0.690631 0.439591 34.0847 0.896092 7.06929 15.7333
383	9.046	2.947	0.945446 20.0777 2.08318 0.185945 20.9376 0.652694 8.5525 17.5985
384	7.481	5.91	0.613105 21.107 0.428366 0.702169 34.7246 0.979479 4.58664 12.0676
385	10.442	2.947	0.959348 22.7142 2.40466 0.149932 24.1687 0.588667 10.0175 20.4595
386	8.753	5.344	0.79199 22.4684 0.612991 0.47705 36.7378 0.914486 6.93229 15.6853
387	11.226	6.946	0.785594 28.9418 0.465356 0.486704 61.242 0.918776 8.81908 20.0451
388	10.725	6.706	0.78041 27.7457 0.47698 0.494424 56.4873 0.922083 8.3699 19.0949
389	8.484	5.29	0.781802 21.928 0.606344 0.49236 35.249 0.92121 6.63281 15.1168
390	15.869	4.393	0.960919 34.4358 1.64459 0.145652 54.7521 0.580216 15.2488 31.1178
391	14.55	4.144	0.958584 31.6871 1.69455 0.151997 47.3557 0.592675 13.9474 28.4974
392	11.893	5.272	0.89638 27.9753 0.855797 0.295139 49.2444 0.790708 10.6607 22.5537
393	8.841	6.103	0.723517 23.6714 0.474728 0.573539 42.3774 0.950379 6.39661 15.2376
394	14.39	4.911	0.939962 32.1755 1.1933 0.199372 55.5035 0.673722 13.5261 27.9161
395	10.368	8.484	0.57481 29.6866 0.288087 0.740216 69.0853 0.985084 5.95963 16.3276
396	10.912	3.431	0.949282 24.0903 1.85393 0.176309 29.4046 0.63671 10.3586 21.2706
