# Supplementary material for: A deep hybrid learning pipeline for accurate diagnosis of ovarian cancer based on nuclear morphology
Source: PLoS One. 2022 Jan 7;17(1):e0261181. doi: 10.1371/journal.pone.0261181 (PMC8741040; doi:10.1371/journal.pone.0261181)
Supplement: S2 Dataset — (TXT) [file pone.0261181.s008.txt]

No. 2a 2b e per kMax Norm Area Cir fDist loopLen														diseasedLaminB_metadata
----------------------------------------------------------------------------------------------------------------------------------------------
1	12.972	9.644	0.668794 35.7177 0.278948 0.641026 98.2549 0.967825 8.6756 21.6476
2	7.311	3.779	0.85605 17.8647 1.02389 0.371621 21.6992 0.854397 6.25858 13.5696
3	10.113	7.468	0.674302 27.7727 0.362661 0.63458 59.3163 0.966383 6.81922 16.9322
4	11.998	7.919	0.751242 31.6145 0.382647 0.536219 74.6224 0.938225 9.0134 21.0114
5	10.625	6.648	0.780069 27.4932 0.480814 0.494929 55.4766 0.922296 8.28823 18.9132
6	16.82	10.368	0.787426 43.3102 0.312944 0.483953 136.965 0.917571 13.2445 30.0645
7	10.479	4.393	0.907885 24.3496 1.08599 0.271433 36.1552 0.766296 9.51373 19.9927
8	8.797	6.648	0.654904 24.3785 0.398091 0.656953 45.932 0.971205 5.76119 14.5582
9	13.892	12.214	0.476432 41.0496 0.186243 0.824403 133.264 0.993814 6.6186 20.5106
10	13.389	6.706	0.865529 32.4442 0.595458 0.354465 70.5183 0.841857 11.5886 24.9776
11	13.44	6.396	0.879503 32.1486 0.657071 0.328295 67.5146 0.820886 11.8205 25.2605
12	17.093	9.594	0.827624 42.7515 0.371406 0.420506 128.798 0.885554 14.1466 31.2396
13	12.063	6.589	0.837645 29.9328 0.555708 0.403688 62.4259 0.875545 10.1045 22.1675
14	9.267	6.946	0.661957 25.598 0.384149 0.648923 50.555 0.969533 6.13436 15.4014
15	9.911	7.507	0.652903 27.4906 0.351734 0.659209 58.4351 0.971663 6.47093 16.3819
16	8.786	7.672	0.487349 25.8818 0.298541 0.815974 52.9407 0.993141 4.28185 13.0678
17	11.828	7.151	0.796543 30.2665 0.462602 0.470092 66.4306 0.911284 9.42151 21.2495
18	11.672	10.284	0.472962 34.5229 0.220725 0.827037 94.2751 0.994016 5.52041 17.1924
19	11.337	7.097	0.77982 29.3403 0.450172 0.495296 63.1921 0.92245 8.84082 20.1778
20	9.823	5.29	0.842605 24.2764 0.702042 0.3952 40.8122 0.870221 8.27691 18.0999
21	9.754	5.591	0.819415 24.5495 0.624071 0.43397 42.8314 0.893075 7.99257 17.7466
22	9.823	4.67	0.879762 23.4909 0.900825 0.3278 36.0289 0.820467 8.6419 18.4649
23	10.725	5.975	0.830439 26.7656 0.60083 0.415825 50.3298 0.882838 8.90646 19.6315
24	11.95	6.706	0.8277 29.8865 0.53146 0.420381 62.9392 0.885482 9.89101 21.841
25	9.911	6.531	0.752174 26.1006 0.464717 0.534926 50.8378 0.937768 7.45479 17.3658
26	9.664	6.15	0.771374 25.1482 0.511019 0.507665 46.679 0.927511 7.45456 17.1186
27	8.484	5.142	0.795402 21.7268 0.641751 0.471843 34.2628 0.912098 6.74819 15.2322
28	13.759	7.672	0.830111 34.3462 0.467519 0.416373 82.9059 0.883159 11.4215 25.1805
29	8.289	5.009	0.796761 21.2074 0.660739 0.469757 32.6094 0.911127 6.60435 14.8934
30	9.056	4.349	0.87714 21.7107 0.957608 0.332797 30.9325 0.824662 7.94338 16.9994
31	10.543	5.711	0.840581 26.099 0.646502 0.398678 47.2897 0.872425 8.86224 19.4052
32	9.225	5.861	0.772234 23.9925 0.537097 0.506417 42.4647 0.927012 7.12385 16.3489
33	8.439	6.119	0.688658 23.0131 0.450775 0.617425 40.5566 0.962325 5.81159 14.2506
34	10.189	2.778	0.962114 22.069 2.64057 0.142364 22.2307 0.573587 9.80298 19.992
35	7.772	5.009	0.76461 20.3116 0.619528 0.517401 30.5755 0.931312 5.94255 13.7146
36	12.972	4.05	0.950013 28.6085 1.58171 0.17445 41.2621 0.633537 12.3236 25.2956
37	12.487	4.523	0.932094 28.2048 1.22077 0.217998 44.3583 0.700712 11.6391 24.1261
38	14.523	11.2	0.636604 40.5743 0.231553 0.67724 127.751 0.975149 9.24541 23.7684
39	13.787	11.606	0.539778 39.9608 0.204708 0.772359 125.673 0.98897 7.44192 21.2289
40	17.92	11.531	0.765471 46.8074 0.269547 0.516171 162.291 0.93084 13.7172 31.6372
41	17.887	9.823	0.835711 44.4533 0.370748 0.406968 137.998 0.877553 14.9484 32.8354
42	10.368	4.144	0.91665 23.8563 1.2075 0.252689 33.7446 0.745089 9.50382 19.8718
43	14.037	11.2	0.602801 39.7675 0.223804 0.712714 123.476 0.981149 8.46152 22.4985
44	20.421	12.808	0.77886 52.8832 0.248968 0.496714 205.423 0.923044 15.9051 36.3261
45	12.579	11.2	0.455232 37.3834 0.200558 0.840152 110.651 0.994963 5.72636 18.3054
46	10.625	9.503	0.447268 31.6416 0.235308 0.845858 79.3012 0.995345 4.75222 15.3772
47	13.039	8.439	0.76231 34.1256 0.366178 0.520679 86.4222 0.932557 9.93976 22.9788
48	15.966	11.422	0.69872 43.3175 0.244761 0.605089 143.228 0.959203 11.1558 27.1218
49	15.821	12.77	0.59034 45.0386 0.194036 0.725163 158.677 0.983004 9.33976 25.1608
50	7.151	6.244	0.487425 21.0649 0.366835 0.815914 35.0687 0.993136 3.48558 10.6366
51	6.166	6.15	0.0719932 19.3459 0.326049 0.99611 29.783 0.999997 0.44391 6.60991
52	10.255	9.319	0.41739 30.7643 0.236171 0.866264 75.0576 0.996574 4.28033 14.5353
53	12.92	6.213	0.876785 30.9846 0.669406 0.333471 63.0454 0.825222 11.3281 24.2481
54	8.72	5.91	0.73529 23.1932 0.499311 0.557964 40.4757 0.945546 6.41173 15.1317
55	12.92	7.784	0.798136 33.0241 0.426468 0.467639 78.9869 0.910132 10.3119 23.2319
56	14.623	7.919	0.840672 36.1963 0.466365 0.398521 90.9487 0.872326 12.2932 26.9162
57	7.558	7.685	0.18409 23.9441 0.255946 1.02531 45.6185 0.999896 1.39135 8.94935
58	7.772	6.213	0.600788 22.0359 0.40268 0.714748 37.9249 0.98146 4.66933 12.4413
59	8.335	5.009	0.799279 21.2875 0.664406 0.465874 32.7904 0.909296 6.66199 14.997
60	8.53	5.711	0.742795 22.5894 0.523064 0.547829 38.2605 0.942219 6.33604 14.866
61	9.391	6.166	0.754251 24.7001 0.494009 0.532032 45.4784 0.936735 7.08317 16.4742
62	11.455	7.468	0.758269 30.055 0.410787 0.526398 67.1876 0.934687 8.68597 20.141
63	8.53	4.852	0.822465 21.4193 0.724665 0.429 32.5057 0.890348 7.01563 15.5456
64	7.919	6.29	0.607536 22.3928 0.400312 0.707898 39.1211 0.980397 4.81108 12.7301
65	7.919	6.244	0.615056 22.325 0.406232 0.700146 38.835 0.979148 4.87063 12.7896
66	16.206	4.393	0.962559 35.077 1.67951 0.141133 55.9148 0.571073 15.5992 31.8052
67	25.589	5.626	0.975531 54.1899 1.6169 0.103091 113.069 0.483856 24.9629 50.5519
68	8.45	5.711	0.737032 22.4526 0.518158 0.555627 37.9017 0.944792 6.22792 14.6779
69	11.251	5.009	0.895429 26.4911 0.896848 0.297057 44.2621 0.792575 10.0745 21.3255
70	7.685	5.728	0.666676 21.1814 0.468455 0.643485 34.573 0.968364 5.1234 12.8084
71	10.479	5.362	0.85917 25.5364 0.728947 0.366025 44.1303 0.850406 9.00324 19.4822
72	12.441	5.91	0.879963 29.7459 0.712378 0.327415 57.7474 0.82014 10.9476 23.3886
73	14.064	7.468	0.847371 34.6206 0.504348 0.38694 82.4903 0.864854 11.9174 25.9814
74	7.151	4.852	0.734594 19.0276 0.607512 0.558896 27.2507 0.945845 5.25308 12.4041
75	6.29	5.728	0.413175 18.8882 0.38342 0.869018 28.2972 0.996723 2.59887 8.88887
76	9.173	8.335	0.41757 27.5173 0.264077 0.866146 60.0492 0.996567 3.83037 13.0034
77	8.53	5.91	0.721083 22.8694 0.488432 0.57671 39.5937 0.951323 6.15084 14.6808
78	7.481	6.604	0.469806 22.1461 0.343064 0.829414 38.8022 0.994194 3.51462 10.9956
79	14.91	4.752	0.947852 32.9828 1.32055 0.179928 55.6473 0.642804 14.1325 29.0425
80	7.151	4.832	0.737168 18.9995 0.612552 0.555444 27.1384 0.944733 5.27149 12.4225
81	5.29	5.272	0.082424 16.5908 0.380658 0.9949 21.9039 0.999996 0.436023 5.72602
82	7.919	5.504	0.718974 21.2558 0.52281 0.579445 34.2325 0.952127 5.69355 13.6126
83	11.893	6.166	0.855104 29.0848 0.625625 0.373309 57.595 0.855582 10.1698 22.0628
84	6.29	5.009	0.604845 17.8055 0.501393 0.710642 24.7452 0.980828 3.80447 10.0945
85	7.672	3.978	0.855072 18.7627 0.969637 0.373366 23.9697 0.855622 6.56011 14.2321
86	7.672	5.272	0.726493 20.5075 0.552062 0.56964 31.7668 0.9492 5.57365 13.2457
87	5.91	4.97	0.541117 17.1222 0.478525 0.771176 23.0693 0.98884 3.198 9.108
88	7.468	4.393	0.808684 18.9456 0.773948 0.451165 25.7665 0.902086 6.03925 13.5073
89	7.481	4.05	0.840784 18.516 0.912178 0.39833 23.796 0.872206 6.2899 13.7709
90	10.293	4.05	0.919337 23.6103 1.25505 0.246814 32.7406 0.738062 9.46273 19.7557
91	5.308	5.142	0.248131 16.4159 0.40151 0.953458 21.4365 0.999622 1.31708 6.62508
92	7.205	4.752	0.751668 18.9802 0.638133 0.535628 26.8906 0.938017 5.41577 12.6208
93	8.664	6.946	0.597716 24.5944 0.359152 0.717835 47.2654 0.981927 5.17861 13.8426
94	8.698	7.151	0.569281 24.9549 0.340186 0.745454 48.8513 0.985768 4.95161 13.6496
95	6.834	6.213	0.416511 20.5058 0.354081 0.866841 33.3477 0.996605 2.84643 9.68043
96	7.558	6.213	0.569426 21.6831 0.391592 0.745318 36.8806 0.985751 4.30372 11.8617
97	8.895	5.434	0.791704 22.8374 0.602472 0.477486 37.9626 0.914683 7.04221 15.9372
98	9.141	3.431	0.926886 20.7803 1.55304 0.229954 24.6323 0.716818 8.47267 17.6137
99	6.336	4.911	0.631845 17.7377 0.525418 0.682389 24.4385 0.976089 4.00337 10.3394
100	8.439	6.834	0.58669 24.0571 0.361386 0.728746 45.2956 0.983515 4.95108 13.3901
101	10.017	5.29	0.849181 24.6209 0.715907 0.383775 41.6182 0.862749 8.50624 18.5232
102	8.45	8.289	0.194277 26.2942 0.24597 0.971557 55.0109 0.999861 1.64164 10.0916
103	9.754	7.583	0.628976 27.3398 0.339258 0.685468 58.0916 0.976639 6.13503 15.889
104	9.308	5.778	0.784004 24.0225 0.557611 0.489082 42.24 0.919806 7.29751 16.6055
105	6.72	5.728	0.522921 19.5843 0.409631 0.786956 30.2317 0.9905 3.51403 10.234
106	8.254	6.946	0.540208 23.9203 0.342157 0.771979 45.0287 0.988928 4.45888 12.7129
107	6.486	5.626	0.4976 19.0495 0.409834 0.807856 28.6594 0.992454 3.22743 9.71343
108	14.767	9.141	0.785379 38.0763 0.353456 0.487026 106.017 0.918916 11.5977 26.3647
109	7.558	5.362	0.704759 20.4415 0.525755 0.597558 31.829 0.957209 5.32657 12.8846
110	15.382	7.907	0.857765 37.5307 0.492061 0.368552 95.5244 0.852219 13.1941 28.5761
111	8.895	5.29	0.803936 22.643 0.635718 0.458632 36.9566 0.905802 7.15101 16.046
112	9.056	5.91	0.757697 23.769 0.518551 0.527201 42.0353 0.934982 6.86171 15.9177
113	7.672	6.946	0.424623 22.9761 0.318031 0.861468 41.8536 0.996304 3.25771 10.9297
114	10.142	6.72	0.748981 26.7602 0.449174 0.539347 53.5282 0.939321 7.59617 17.7382
115	9.391	8.016	0.520957 27.3855 0.292298 0.788622 59.1234 0.990666 4.8923 14.2833
116	12.74	9.401	0.674897 34.977 0.288304 0.63388 94.0661 0.966223 8.59819 21.3382
117	9.872	7.858	0.605312 27.9401 0.31975 0.710167 60.9266 0.980754 5.97564 15.8476
118	8.664	5.711	0.751999 22.8191 0.531281 0.535169 38.8616 0.937854 6.51532 15.1793
119	7.507	6.531	0.493073 22.0775 0.351995 0.811465 38.5067 0.992765 3.7015 11.2085
120	7.481	5.123	0.72873 19.9719 0.570087 0.566692 30.1005 0.948295 5.45163 12.9326
121	8.289	5.91	0.701171 22.4605 0.474632 0.602044 38.4751 0.958405 5.81201 14.101
122	13.208	9.754	0.674262 36.2729 0.277652 0.634627 101.183 0.966393 8.90566 22.1137
123	11.497	9.34	0.58312 32.8184 0.263585 0.732223 84.3376 0.984001 6.70413 18.2011
124	7.784	7.583	0.225782 24.1395 0.270739 0.961518 46.359 0.999743 1.75749 9.54149
125	11.183	5.308	0.880175 26.7327 0.793828 0.327008 46.6207 0.819794 9.843 21.026
126	15.013	4.168	0.960689 32.5899 1.72839 0.146282 49.1456 0.581471 14.4228 29.4358
127	13.281	6.213	0.883828 31.636 0.68811 0.319967 64.807 0.813707 11.7381 25.0191
128	10.293	8.72	0.53131 29.9167 0.270732 0.779761 70.4934 0.989764 5.46877 15.7618
129	9.391	5.009	0.845874 23.1462 0.748583 0.389546 36.9448 0.866567 7.9436 17.3346
130	11.113	4.48	0.915142 25.6146 1.1074 0.255959 39.102 0.748918 10.17 21.283
131	6.486	4.327	0.744942 17.1547 0.69284 0.544898 22.0421 0.94123 4.83169 11.3177
132	8.016	5.778	0.693134 21.8104 0.480212 0.611969 36.3769 0.960966 5.55617 13.5722
133	8.393	7.151	0.52351 24.4554 0.328257 0.786456 47.1383 0.99045 4.39382 12.7868
134	7.583	4.832	0.770686 19.7416 0.649557 0.508661 28.7778 0.927907 5.84411 13.4271
135	9.704	7.468	0.638551 27.0882 0.347994 0.675119 56.9174 0.974755 6.1965 15.9005
136	7.029	5.728	0.579588 20.0908 0.428467 0.735638 31.6218 0.98447 4.07392 11.1029
137	13.794	10.634	0.636938 38.5321 0.243965 0.676877 115.206 0.975082 8.78593 22.5799
138	10.017	9.056	0.427399 29.9788 0.244284 0.859603 71.2466 0.996196 4.28126 14.2983
139	8.076	4.67	0.815855 20.3804 0.740615 0.439725 29.6212 0.896163 6.58884 14.6648
140	7.685	6.103	0.607729 21.7295 0.412655 0.7077 36.8364 0.980366 4.6704 12.3554
141	8.72	5.626	0.764028 22.7975 0.550994 0.518233 38.5306 0.931629 6.66232 15.3823
142	16.9	8.664	0.85859 41.2048 0.450277 0.367069 114.999 0.851157 14.5102 31.4102
143	8.1	5.91	0.683843 22.1415 0.46381 0.623238 37.5978 0.963736 5.53912 13.6391
144	7.083	7.083	0 22.2519 0.282366 1 39.4026 1 0 7.083
145	15.4	7.481	0.874082 37.026 0.55034 0.338578 90.4837 0.829406 13.4609 28.8609
146	14.39	13.361	0.371352 43.6062 0.161218 0.894679 151.004 0.997939 5.34376 19.7338
147	19.254	13.382	0.718986 51.6802 0.215035 0.579429 202.363 0.952122 13.8434 33.0974
148	22.017	11.606	0.84978 54.0886 0.326906 0.382725 200.692 0.862044 18.7096 40.7266
149	15.249	10.479	0.726475 40.7615 0.277736 0.569663 125.502 0.949207 11.078 26.327
150	11.556	11.113	0.274227 35.6118 0.187144 0.943052 100.862 0.999427 3.16897 14.725
151	6.82	6.29	0.386505 20.6016 0.344757 0.885726 33.6919 0.99755 2.63596 9.45596
152	10.142	7.364	0.6876 27.6718 0.374047 0.618707 58.658 0.96264 6.97364 17.1156
153	8.016	7.151	0.451856 23.8436 0.313512 0.842585 45.0209 0.995128 3.62208 11.6381
154	7.455	6.336	0.526945 21.6985 0.371405 0.783522 37.0982 0.990153 3.92837 11.3834
155	8.786	6.213	0.707066 23.734 0.455217 0.594655 42.8729 0.956422 6.21228 14.9983
156	13.245	12.86	0.239354 41.0079 0.160177 0.956717 133.777 0.999674 3.17024 16.4152
157	22.074	16.9	0.643309 61.4902 0.154574 0.669898 292.993 0.973767 14.2004 36.2744
158	12.063	7.481	0.784475 31.123 0.431088 0.488378 70.8769 0.919502 9.46312 21.5261
159	13.533	6.706	0.868591 32.7023 0.601862 0.348822 71.2767 0.83753 11.7546 25.2876
160	9.959	6.336	0.771517 25.9134 0.496153 0.507457 49.5588 0.927428 7.68354 17.6425
161	7.468	5.009	0.741703 19.7896 0.595295 0.549313 29.3796 0.942716 5.53904 13.007
162	15.375	6.15	0.916515 35.3827 0.813008 0.252982 74.2643 0.745434 14.0914 29.4664
163	14.167	4.911	0.937994 31.7588 1.17481 0.204098 54.6434 0.680801 13.2886 27.4556
164	10.769	6.82	0.773907 27.978 0.463059 0.50398 57.6832 0.926031 8.3342 19.1032
165	8.1	5.778	0.700825 21.9523 0.485244 0.602475 36.758 0.958518 5.67668 13.7767
166	9.664	7.468	0.634692 27.0215 0.34656 0.679315 56.6828 0.975531 6.13367 15.7977
167	12.92	6.166	0.878771 30.9264 0.67965 0.329694 62.5685 0.822068 11.3537 24.2737
168	7.52	4.911	0.757307 19.7422 0.623603 0.52775 29.0053 0.935183 5.69495 13.215
169	9.674	6.589	0.732187 25.7762 0.445653 0.562108 50.0628 0.946864 7.08317 16.7572
170	11.531	5.29	0.888558 27.3398 0.824111 0.31073 47.9085 0.805438 10.246 21.777
171	8.45	7.919	0.348901 25.7191 0.269492 0.907236 52.5554 0.998422 2.94821 11.3982
172	6.531	4.97	0.648768 18.149 0.528807 0.663843 25.4933 0.972589 4.23711 10.7681
173	5.975	2.813	0.882243 14.2547 1.51018 0.323034 13.2007 0.816381 5.2714 11.2464
174	5.344	5.272	0.163599 16.6758 0.384544 0.979859 22.1275 0.999931 0.874272 6.21827
175	6.15	5.728	0.364043 18.6638 0.374886 0.89886 27.6674 0.998108 2.23886 8.38886
176	9.872	4.05	0.911973 22.8357 1.20372 0.262769 31.4015 0.756715 9.00299 18.875
177	6.706	5.728	0.52001 19.5615 0.408778 0.789422 30.1687 0.990745 3.48718 10.1932
178	9.319	5.009	0.843261 23.0184 0.742843 0.394069 36.6615 0.869497 7.85835 17.1774
179	7.772	6.213	0.600788 22.0359 0.40268 0.714748 37.9249 0.98146 4.66933 12.4413
180	7.151	3.542	0.868713 17.2784 1.13999 0.348596 19.8932 0.837355 6.21217 13.3632
181	8.439	5.29	0.779139 21.85 0.603128 0.496303 35.062 0.922872 6.57515 15.0142
182	5.975	5.626	0.336762 18.2269 0.377545 0.913677 26.4014 0.998643 2.01215 7.98715
183	12.15	3.075	0.967444 26.0916 2.5699 0.127322 29.3435 0.54165 11.7544 23.9044
184	7.919	4.731	0.801926 20.1874 0.707611 0.461768 29.4248 0.907328 6.35045 14.2694
185	8.016	4.05	0.862979 19.4687 0.977412 0.359125 25.4978 0.845354 6.91764 14.9336
186	6.589	3.728	0.824548 16.519 0.948195 0.425583 19.2924 0.88844 5.43295 12.0219
187	8.064	5.123	0.772271 20.9725 0.614514 0.506362 32.4463 0.92699 6.2276 14.2916
188	5.29	4.752	0.439385 15.7853 0.468525 0.851395 19.7434 0.9957 2.32435 7.61435
189	5.861	5.142	0.479897 17.3019 0.443341 0.821752 23.6698 0.993607 2.81268 8.67368
190	9.704	5.009	0.856481 23.7033 0.773533 0.370852 38.1761 0.853854 8.31129 18.0153
191	6.604	5.272	0.602255 18.7135 0.475211 0.713268 27.3446 0.981234 3.97729 10.5813
192	6.531	4.67	0.699072 17.7161 0.59893 0.604652 23.9545 0.959089 4.56564 11.0966
193	5.434	3.753	0.723188 14.5519 0.771601 0.573969 16.0173 0.950508 3.9298 9.3638
194	6.396	4.523	0.707053 17.2779 0.625295 0.594672 22.7209 0.956426 4.52231 10.9183
195	11.422	3.198	0.960004 24.8209 2.23365 0.148151 28.6887 0.585174 10.9652 22.3872
196	8.347	6.166	0.674025 22.9259 0.43909 0.634906 40.4226 0.966457 5.62609 13.9731
197	5.29	3.978	0.65918 14.6312 0.668584 0.652099 16.5276 0.970202 3.48706 8.77706
198	8.064	7.083	0.478021 23.8178 0.321474 0.82319 44.8598 0.99372 3.85476 11.9188
199	9.046	6.531	0.691918 24.628 0.424158 0.613458 46.4009 0.96134 6.25909 15.3051
200	5.626	4.67	0.557652 16.2078 0.515936 0.756268 20.6351 0.987117 3.13735 8.76335
201	7.151	4.05	0.824162 17.9333 0.87194 0.426219 22.7463 0.888797 5.89358 13.0446
202	7.083	4.911	0.720601 18.9949 0.587364 0.577337 27.3198 0.951508 5.10401 12.187
203	7.672	6.396	0.552246 22.1434 0.375078 0.761202 38.5396 0.987704 4.23683 11.9088
204	7.672	6.531	0.524716 22.346 0.359732 0.785428 39.353 0.990347 4.02562 11.6976
205	7.583	4.523	0.802639 19.321 0.741341 0.460658 26.9375 0.90679 6.08641 13.6694
206	13.961	4.393	0.949204 30.8249 1.44685 0.176509 48.169 0.63705 13.2518 27.2128
207	6.166	3.623	0.809168 15.6371 0.9395 0.450399 17.5453 0.901698 4.98933 11.1553
208	7.151	4.144	0.814973 18.0579 0.832832 0.441143 23.2743 0.896913 5.82787 12.9789
209	5.009	4.144	0.561744 14.4096 0.583367 0.752494 16.3027 0.986656 2.81378 7.82278
210	7.558	4.911	0.760127 19.8076 0.626754 0.523775 29.1519 0.933716 5.74504 13.303
211	6.691	4.752	0.703992 18.1039 0.592609 0.598519 24.9722 0.957467 4.71041 11.4014
212	6.29	3.954	0.777715 16.3011 0.804651 0.498401 19.5334 0.923746 4.89183 11.1818
213	13.476	4.911	0.931232 30.4715 1.11751 0.219995 51.9781 0.703466 12.5493 26.0253
214	12.063	3.623	0.953832 26.4578 1.83801 0.164596 34.3252 0.616194 11.5061 23.5691
215	7.151	4.97	0.719002 19.194 0.579007 0.579408 27.9134 0.952116 5.14159 12.2926
216	7.272	3.728	0.858597 17.7301 1.04648 0.367057 21.2922 0.851149 6.24372 13.5157
217	7.821	5.362	0.727988 20.8883 0.54405 0.567671 32.9366 0.948597 5.69359 13.5146
218	8.45	5.272	0.7815 21.8445 0.608045 0.492808 34.9882 0.9214 6.60367 15.0537
219	6.15	3.954	0.765928 16.0593 0.786741 0.515516 19.0986 0.930588 4.71045 10.8605
220	8.664	8.289	0.291018 26.633 0.252199 0.935784 56.4041 0.999266 2.52138 11.1854
221	8.96	7.083	0.612445 25.2866 0.357193 0.702852 49.8443 0.97959 5.4875 14.4475
222	6.589	4.144	0.777464 17.0788 0.767379 0.49877 21.4452 0.923899 5.12271 11.7117
223	5.711	3.542	0.784438 14.7349 0.910427 0.488433 15.8873 0.919526 4.47993 10.1909
224	8.064	5.362	0.746905 21.3036 0.560954 0.542206 33.96 0.94031 6.02304 14.087
225	10.625	6.946	0.756718 27.9038 0.440443 0.528578 57.9634 0.935485 8.04013 18.6651
226	8.786	4.393	0.866025 21.2807 0.910539 0.353553 30.3139 0.841165 7.6089 16.3949
227	10.368	4.752	0.88878 24.5769 0.918274 0.310293 38.6956 0.805038 9.21487 19.5829
228	8.786	8.171	0.367554 26.6448 0.263191 0.896863 56.3841 0.998028 3.22933 12.0153
229	7.083	6.946	0.19573 22.0372 0.293615 0.971128 38.6404 0.999857 1.38635 8.46935
230	9.432	5.504	0.812081 23.8689 0.622697 0.445771 40.7729 0.899329 7.65954 17.0915
231	13.215	9.463	0.698018 35.8667 0.295148 0.605958 98.2168 0.959429 9.22431 22.4393
232	15.3	13.389	0.483946 45.1146 0.170697 0.818625 160.89 0.993357 7.40437 22.7044
233	24.229	18.518	0.644872 67.4468 0.141311 0.668171 352.387 0.973434 15.6246 39.8536
234	7.151	5.362	0.661636 19.7559 0.497443 0.649292 30.115 0.969611 4.73136 11.8824
235	16.728	10.85	0.761118 43.8128 0.284194 0.52237 142.549 0.933192 12.732 29.46
236	7.821	7.772	0.111764 24.4935 0.258956 0.990617 47.7403 0.999985 0.874104 8.6951
237	10.625	5.91	0.831025 26.5038 0.608393 0.414847 49.3181 0.882264 8.82964 19.4546
238	10.368	5.557	0.844233 25.589 0.671497 0.39239 45.2507 0.868416 8.75301 19.121
239	5.557	4.731	0.524584 16.1864 0.496552 0.785541 20.6482 0.990358 2.91511 8.47211
240	7.481	4.832	0.76342 19.5657 0.64082 0.5191 28.3907 0.931959 5.71114 13.1921
241	10.442	6.336	0.79487 26.7509 0.520216 0.472658 51.9623 0.912475 8.30003 18.742
242	10.634	5.91	0.83134 26.5197 0.608908 0.41432 49.3599 0.881954 8.84047 19.4745
243	11.294	5.123	0.891204 26.707 0.860655 0.305503 45.4425 0.80061 10.0653 21.3593
244	11.226	4.911	0.899235 26.3281 0.930926 0.289346 43.2997 0.784976 10.0948 21.3208
245	7.468	4.911	0.753362 19.6529 0.619291 0.533272 28.8048 0.937179 5.62611 13.0941
246	19.943	6.15	0.951264 43.9039 1.05456 0.171249 96.3287 0.627998 18.9711 38.9141
247	8.347	4.832	0.815405 21.0713 0.715001 0.440448 31.6772 0.896546 6.80619 15.1532
248	7.245	5.778	0.603298 20.5214 0.434024 0.712211 32.878 0.981071 4.3709 11.6159
249	9.056	5.861	0.762324 23.7011 0.527258 0.520658 41.6867 0.932549 6.90361 15.9596
250	12.308	5.894	0.877883 29.4863 0.708594 0.331386 56.9754 0.823487 10.805 23.113
251	9.319	5.975	0.767405 24.3118 0.522064 0.513396 43.7318 0.929768 7.15144 16.4704
252	7.481	4.97	0.747422 19.7574 0.605727 0.541496 29.2016 0.940066 5.59146 13.0725
253	8.358	6.213	0.668892 23.0122 0.433042 0.640912 40.7844 0.9678 5.5906 13.9486
254	9.056	5.728	0.774553 23.5178 0.552027 0.503037 40.7408 0.925649 7.01435 16.0704
255	9.34	7.311	0.622321 26.2525 0.349481 0.69254 53.6307 0.977871 5.81248 15.1525
256	12.237	5.362	0.898888 28.7096 0.851239 0.290053 51.5337 0.785684 10.9997 23.2367
257	8.653	6.336	0.681056 23.6855 0.431088 0.626574 43.0598 0.964529 5.89318 14.5462
258	15.869	5.626	0.935046 35.71 1.00272 0.211094 70.1196 0.690987 14.8382 30.7072
259	8.393	7.245	0.504829 24.5972 0.319794 0.802014 47.7579 0.991935 4.23703 12.63
260	10.017	7.151	0.700262 27.1556 0.391773 0.603175 56.2593 0.958703 7.01452 17.0315
261	10.255	4.752	0.886158 24.3723 0.908265 0.315436 38.2738 0.809692 9.08755 19.3425
262	8.1	6.862	0.531337 23.5425 0.344044 0.779738 43.6542 0.989761 4.30383 12.4038
263	6.946	6.396	0.389993 20.9665 0.339585 0.88361 34.8926 0.997453 2.70889 9.65489
264	8.653	6.29	0.686727 23.6194 0.437417 0.619763 42.7472 0.962898 5.94225 14.5952
265	8.753	6.706	0.642677 24.3895 0.389278 0.670594 46.101 0.9739 5.62535 14.3784
266	8.96	5.861	0.756383 23.5359 0.521668 0.529049 41.2448 0.935656 6.77719 15.7372
267	8.076	4.67	0.815855 20.3804 0.740615 0.439725 29.6212 0.896163 6.58884 14.6648
268	12.063	7.205	0.802032 30.749 0.464748 0.461602 68.262 0.907248 9.67491 21.7379
269	13.179	8.171	0.784601 33.9994 0.394786 0.48819 84.5761 0.919421 10.3403 23.5193
270	7.272	6.706	0.386791 21.9656 0.323412 0.885553 38.3008 0.997542 2.81275 10.0847
271	18.398	13.787	0.662146 50.8158 0.19358 0.648707 199.219 0.969487 12.1822 30.5802
272	21.704	14.682	0.736475 57.6884 0.201372 0.556376 250.274 0.945034 15.9844 37.6884
273	10.037	5.123	0.85993 24.443 0.764866 0.364654 40.3848 0.849413 8.63112 18.6681
274	9.754	5.711	0.81067 24.7092 0.59812 0.448017 43.7507 0.900484 7.90727 17.6613
275	10.414	4.393	0.906672 24.2306 1.07926 0.273978 35.9309 0.769041 9.44208 19.8561
276	5.91	5.362	0.420536 17.7165 0.411116 0.86419 24.8888 0.996458 2.48537 8.39537
277	8.207	7.097	0.502203 24.0711 0.325885 0.804147 45.7456 0.992127 4.12158 12.3286
278	11.26	6.946	0.787062 29.0008 0.466766 0.484501 61.4275 0.917812 8.86232 20.1223
279	11.598	5.29	0.889922 27.4612 0.828899 0.308041 48.1869 0.802968 10.3213 21.9193
280	9.959	6.589	0.749846 26.2638 0.458782 0.538153 51.5377 0.938904 7.46771 17.4267
281	10.113	7.468	0.674302 27.7727 0.362661 0.63458 59.3163 0.966383 6.81922 16.9322
282	7.52	6.15	0.575475 21.5267 0.397647 0.739581 36.3231 0.985 4.32757 11.8476
283	13.731	7.029	0.859041 33.4651 0.555834 0.366258 75.8029 0.850574 11.7955 25.5265
284	9.674	7.821	0.588557 27.5582 0.316309 0.726916 59.4235 0.983255 5.6937 15.3677
285	12.253	6.166	0.864156 29.728 0.644563 0.356978 59.3384 0.843751 10.5885 22.8415
286	8.207	7.097	0.502203 24.0711 0.325885 0.804147 45.7456 0.992127 4.12158 12.3286
287	11.787	7.858	0.745356 31.1677 0.381777 0.544331 72.7453 0.941037 8.78551 20.5725
288	10.442	9.634	0.38571 31.5481 0.225009 0.886205 79.0097 0.997572 4.02758 14.4696
289	14.629	4.752	0.945771 32.4547 1.29566 0.185137 54.5985 0.651382 13.8357 28.4647
290	8.797	6.15	0.715022 23.6631 0.465173 0.584535 42.4913 0.953597 6.29005 15.087
291	11.017	3.346	0.952764 24.2012 1.96807 0.167376 28.952 0.621177 10.4966 21.5136
292	11.2	4.393	0.919866 25.675 1.16072 0.245649 38.6428 0.736647 10.3025 21.5025
293	11.017	6.166	0.828708 27.5315 0.579544 0.418707 53.3527 0.884516 9.12988 20.1469
294	8.884	6.166	0.71992 23.8336 0.467338 0.578219 43.0231 0.951768 6.39577 15.2798
295	12.587	6.531	0.854854 30.7887 0.590191 0.373754 64.5642 0.855894 10.76 23.347
296	9.046	8.076	0.450512 26.9168 0.277392 0.843548 57.3777 0.995193 4.07533 13.1213
297	7.468	6.589	0.470692 22.1023 0.344029 0.828749 38.6468 0.994145 3.51512 10.9831
298	5.975	5.123	0.514641 17.4584 0.455323 0.793925 24.041 0.991182 3.07498 9.04998
299	12.77	5.591	0.899061 29.9546 0.817037 0.2897 56.0751 0.78533 11.481 24.251
300	11.113	2.24	0.979475 23.3627 4.42961 0.0904951 19.551 0.450124 10.8849 21.9979
301	8.841	6.396	0.690379 24.0885 0.43223 0.615334 44.4119 0.961808 6.10364 14.9446
302	6.876	6.691	0.230405 21.312 0.307174 0.959915 36.1341 0.999721 1.58426 8.46026
303	9.463	2.947	0.950271 20.8621 2.17921 0.173791 21.9028 0.632403 8.99242 18.4554
304	11.869	6.946	0.810873 30.0626 0.492011 0.447694 64.7499 0.900319 9.62425 21.4933
305	9.225	7.907	0.515105 26.9507 0.295103 0.793539 57.2886 0.991145 4.75184 13.9768
306	7.507	4.586	0.79171 19.2737 0.713885 0.477476 27.039 0.914678 5.94337 13.4504
307	6.706	5.308	0.61113 18.9355 0.476027 0.704208 27.9566 0.979809 4.09824 10.8042
308	6.336	5.91	0.360485 19.2418 0.362802 0.900862 29.4098 0.998186 2.28403 8.62003
309	12.503	9.594	0.641245 34.8604 0.271672 0.672169 94.2115 0.9742 8.01749 20.5205
310	17.774	5.711	0.946973 39.3664 1.08991 0.182134 79.7237 0.646464 16.8315 34.6055
311	16.349	7.821	0.878154 39.1573 0.53456 0.330869 100.425 0.823055 14.3569 30.7059
312	13.871	6.648	0.877666 33.2376 0.627705 0.331799 72.425 0.823831 12.1741 26.0451
313	8.439	6.82	0.588973 24.0363 0.362871 0.726507 45.2028 0.983197 4.97034 13.4093
314	13.215	2.947	0.974817 28.0214 3.04324 0.10531 30.587 0.489517 12.8822 26.0972
315	9.319	3.106	0.942822 20.7576 1.93195 0.192419 22.7332 0.663007 8.78616 18.1052
316	10.625	5.272	0.868215 25.684 0.764554 0.349518 43.9941 0.83807 9.22478 19.8498
317	7.772	5.591	0.69462 21.1306 0.49726 0.610148 34.1281 0.960505 5.39858 13.1706
318	14.623	4.393	0.953808 32.0737 1.51546 0.16466 50.4531 0.616309 13.9475 28.5705
319	7.919	6.648	0.54336 22.9254 0.358359 0.769185 41.3477 0.988619 4.30287 12.2219
320	12.308	5.557	0.892274 29.0734 0.797144 0.303375 53.7177 0.798613 10.9821 23.2901
321	8.653	5.123	0.805902 21.996 0.659399 0.45555 34.8162 0.904282 6.97347 15.6265
322	10.876	7.481	0.725858 29.0822 0.388669 0.570474 63.9026 0.949454 7.89443 18.7704
323	9.267	7.151	0.636032 25.8965 0.36244 0.677862 52.047 0.975264 5.89411 15.1611
324	12.92	7.272	0.82656 32.341 0.488635 0.422267 73.7915 0.886562 10.6792 23.5992
325	18.272	4.349	0.971262 38.9868 1.93213 0.116119 62.4116 0.515989 17.7469 36.0189
326	9.236	7.083	0.641778 25.7455 0.368196 0.671583 51.3796 0.974089 5.92746 15.1635
327	6.706	5.29	0.614591 18.909 0.479272 0.700629 27.8618 0.979227 4.12145 10.8274
328	8.064	7.858	0.224586 25.0113 0.26119 0.961927 49.7683 0.999749 1.81106 9.87506
329	16.536	9.014	0.838362 41.0083 0.407029 0.402467 117.068 0.874791 13.8632 30.3992
330	14.682	5.91	0.915405 33.8307 0.840698 0.25539 68.1495 0.748255 13.44 28.122
331	17.423	7.468	0.903481 40.6785 0.624805 0.280622 102.192 0.776063 15.7413 33.1643
332	21.543	8.72	0.914418 49.6958 0.566635 0.257523 147.541 0.750729 19.6993 41.2423
333	6.103	7.311	0.659583 21.1134 0.22836 1.31114 35.0437 0.987878 4.02543 10.1284
334	8.841	5.29	0.801236 22.5487 0.631859 0.462841 36.7322 0.907846 7.08373 15.9247
335	7.685	3.431	0.894807 18.1064 1.30567 0.298308 20.7088 0.793784 6.87659 14.5616
336	14.55	6.691	0.88799 34.5173 0.649996 0.311847 76.4617 0.806456 12.9203 27.4703
337	8.439	5.123	0.794654 21.6227 0.643091 0.472988 33.9551 0.912628 6.70609 15.1451
338	14.016	8.786	0.779136 36.2899 0.363138 0.496307 96.7175 0.922874 10.9204 24.9364
339	24.636	15.116	0.789638 63.3409 0.215639 0.480618 292.481 0.916091 19.4535 44.0895
340	7.481	6.706	0.443237 22.3015 0.332707 0.848703 39.4015 0.99553 3.31586 10.7969
341	14.734	1.864	0.991965 30.1678 8.48123 0.0449974 21.5703 0.297838 14.6156 29.3496
342	9.173	5.434	0.805651 23.322 0.621301 0.455945 39.149 0.904478 7.39023 16.5632
343	12.237	8.841	0.691391 33.3245 0.313114 0.614101 84.9701 0.961501 8.46055 20.6975
344	7.52	5.711	0.650576 20.8804 0.46113 0.661822 33.7303 0.972188 4.89233 12.4123
345	5.434	4.911	0.428052 16.2603 0.450619 0.859163 20.9594 0.99617 2.32603 7.76003
346	7.672	4.911	0.768275 20.004 0.636207 0.512144 29.5916 0.929279 5.89421 13.5662
347	7.956	6.72	0.535326 23.0939 0.35236 0.776268 41.9908 0.989394 4.25905 12.2151
348	5.728	4.393	0.641726 15.9673 0.593623 0.671641 19.7631 0.9741 3.6758 9.4038
349	8.016	5.778	0.693134 21.8104 0.480212 0.611969 36.3769 0.960966 5.55617 13.5722
350	18.895	8.347	0.897135 44.4111 0.542395 0.293613 123.87 0.789213 16.9514 35.8464
351	6.336	6.119	0.25947 19.5658 0.338442 0.949069 30.4499 0.999545 1.644 7.98
352	9.141	4.144	0.891337 21.6129 1.06459 0.305238 29.7511 0.800363 8.14771 17.2887
353	8.664	6.531	0.657094 23.986 0.406246 0.654473 44.4414 0.970696 5.69306 14.3571
354	7.685	6.29	0.574539 22.0066 0.388483 0.740475 37.9651 0.985119 4.41533 12.1003
355	14.962	5.009	0.942296 33.3506 1.19266 0.193706 58.8614 0.665017 14.0986 29.0606
356	5.975	5.91	0.147102 18.6691 0.342131 0.983726 27.7342 0.999955 0.878934 6.85393
357	6.82	6.29	0.386505 20.6016 0.344757 0.885726 33.6919 0.99755 2.63596 9.45596
358	8.653	8.064	0.362635 26.2672 0.266131 0.899654 54.8033 0.998139 3.13788 11.7909
359	7.583	5.557	0.680419 20.7631 0.491123 0.627334 33.0957 0.964708 5.15962 12.7426
360	7.821	5.91	0.654967 21.6732 0.447834 0.656883 36.3028 0.971191 5.12249 12.9435
361	5.434	4.832	0.457488 16.1397 0.465474 0.838515 20.6223 0.99485 2.48599 7.91999
362	9.173	5.308	0.815573 23.1536 0.651148 0.440179 38.2413 0.896404 7.48125 16.6542
363	5.272	4.415	0.546525 15.2461 0.540934 0.76636 18.2808 0.9883 2.88128 8.15328
364	5.123	4.349	0.528527 14.9034 0.541721 0.782164 17.4986 0.990013 2.70764 7.83064
365	11.251	5.91	0.850925 27.6133 0.644238 0.38071 52.2238 0.860682 9.57376 20.8248
366	7.205	4.97	0.724001 19.2859 0.58338 0.572906 28.1242 0.950189 5.21643 12.4214
367	7.481	5.272	0.709487 20.1829 0.538318 0.591594 30.976 0.955581 5.30767 12.7887
368	10.293	4.144	0.915374 23.7183 1.19876 0.255456 33.5005 0.748333 9.42195 19.7149
369	6.691	5.29	0.612315 18.8841 0.4782 0.702986 27.7995 0.979611 4.097 10.788
370	8.171	6.876	0.540237 23.6796 0.345648 0.771953 44.1267 0.988925 4.41428 12.5853
371	6.531	5.009	0.641698 18.2059 0.520604 0.671672 25.6933 0.974105 4.19093 10.7219
372	6.946	4.523	0.758935 18.2171 0.679065 0.525458 24.6747 0.93434 5.27156 12.2176
373	14.734	6.531	0.896393 34.6576 0.690862 0.295113 75.5771 0.790683 13.2075 27.9415
374	7.919	4.415	0.830164 19.7671 0.812529 0.416285 27.4594 0.883107 6.57407 14.4931
375	8.797	7.151	0.582416 25.1178 0.344058 0.732906 49.4073 0.984096 5.12352 13.9205
376	7.083	4.349	0.789302 18.215 0.748977 0.481125 24.1934 0.916318 5.59063 12.6736
377	12.402	5.728	0.886952 29.4518 0.755989 0.313882 55.7936 0.808297 11 23.402
378	10.698	6.72	0.778088 27.7181 0.473799 0.497852 56.4627 0.923518 8.32399 19.022
379	6.486	6.103	0.338546 19.7793 0.348273 0.912745 31.0892 0.998612 2.19581 8.68181
380	7.956	3.978	0.866025 19.2703 1.00553 0.353553 24.857 0.841165 6.8901 14.8461
381	5.434	5.009	0.387693 16.4106 0.433159 0.885008 21.3777 0.997517 2.10672 7.54072
382	10.616	4.48	0.906594 24.7027 1.05788 0.274142 37.3533 0.769217 9.6244 20.2404
383	11.861	4.393	0.928883 26.898 1.22922 0.225403 40.9235 0.710794 11.0175 22.8785
384	7.907	5.009	0.773751 20.5446 0.630289 0.504207 31.1066 0.926123 6.11805 14.0251
385	6.834	6.486	0.315041 20.9266 0.324901 0.924598 34.813 0.998976 2.15299 8.98699
386	7.672	7.029	0.400747 23.1033 0.310564 0.876955 42.3538 0.997133 3.07453 10.7465
387	9.911	4.144	0.908391 23.017 1.15427 0.270367 32.2572 0.765137 9.00307 18.9141
388	8.393	7.151	0.52351 24.4554 0.328257 0.786456 47.1383 0.99045 4.39382 12.7868
389	6.691	4.523	0.736918 17.7799 0.654136 0.555781 23.7688 0.944842 4.93072 11.6217
390	10.246	6.946	0.735133 27.2545 0.424732 0.558175 55.8958 0.945614 7.53217 17.7782
391	5.29	3.978	0.65918 14.6312 0.668584 0.652099 16.5276 0.970202 3.48706 8.77706
392	6.946	4.393	0.774601 18.0377 0.719851 0.502967 23.9655 0.92562 5.38038 12.3264
393	10.625	7.507	0.707672 28.6926 0.377074 0.59389 62.6448 0.956213 7.51901 18.144
394	9.056	5.434	0.799967 23.1178 0.613377 0.464809 38.6497 0.908789 7.2445 16.3005
395	7.272	4.48	0.787698 18.7214 0.724649 0.483544 25.5871 0.917391 5.72814 13.0001
396	7.919	3.978	0.864672 19.204 1.00085 0.356034 24.7414 0.843042 6.84734 14.7663
397	12.927	4.05	0.949655 28.5237 1.57622 0.175362 41.119 0.635097 12.2762 25.2032
398	13.625	3.075	0.9742 28.9226 2.88188 0.107217 32.9057 0.494317 13.2735 26.8985
399	9.173	5.975	0.758762 24.0603 0.513885 0.525702 43.0466 0.93443 6.96012 16.1331
400	7.083	5.29	0.664983 19.5376 0.506216 0.645443 29.4281 0.968788 4.71007 11.7931
401	13.533	4.586	0.940831 30.2244 1.28693 0.19727 48.7436 0.670521 12.7323 26.2653
402	8.289	5.711	0.724775 22.178 0.508286 0.571893 37.1796 0.949884 6.00766 14.2967
403	18.925	3.542	0.982329 39.566 3.01695 0.080969 52.6471 0.42261 18.5906 37.5156
404	7.083	5.142	0.687733 19.3242 0.535776 0.618546 28.6048 0.962601 4.87121 11.9542
405	8.895	5.91	0.747361 23.4926 0.509332 0.54158 41.2879 0.940094 6.64778 15.5428
406	11.893	3.954	0.943116 26.4805 1.52142 0.191698 36.9333 0.661875 11.2165 23.1095
407	11.998	5.975	0.867177 29.0303 0.672145 0.351434 56.3037 0.839546 10.4044 22.4024
408	12.92	6.29	0.87349 31.0805 0.653117 0.33969 63.8268 0.830305 11.2855 24.2055
409	8.653	6.531	0.655993 23.9676 0.40573 0.655722 44.385 0.970953 5.67631 14.3293
410	9.319	7.672	0.567658 26.7521 0.316652 0.74698 56.1523 0.985964 5.29001 14.609
411	13.215	5.711	0.901797 30.9092 0.81035 0.284098 59.2747 0.779655 11.9172 25.1322
412	11.893	7.468	0.778268 30.8107 0.426494 0.497587 69.7566 0.923408 9.25594 21.1489
413	8.72	6.244	0.698044 23.6666 0.447322 0.605926 42.7631 0.95942 6.08694 14.8069
414	8.393	6.531	0.62808 23.5339 0.393539 0.686426 43.0514 0.976809 5.27148 13.6645
415	11.531	4.586	0.917511 26.5061 1.09655 0.250813 41.5328 0.742865 10.5798 22.1108
416	11.017	4.731	0.903101 25.7325 0.984436 0.281407 40.9361 0.776879 9.94947 20.9665
417	10.479	6.946	0.748753 27.6532 0.43439 0.539663 57.1669 0.939431 7.84618 18.3252
418	10.113	5.728	0.824131 25.362 0.616459 0.42627 45.496 0.888825 8.33443 18.4474
419	14.016	5.91	0.906754 32.6086 0.802563 0.273807 65.0581 0.768858 12.7091 26.7251
420	10.688	5.861	0.836235 26.551 0.622276 0.406081 49.1992 0.877013 8.93767 19.6257
421	13.105	4.832	0.929543 29.6949 1.12257 0.22389 49.7341 0.708762 12.1817 25.2867
422	9.173	8.53	0.367805 27.817 0.252141 0.896719 61.454 0.998022 3.37387 12.5469
423	10.552	10.142	0.276045 32.5092 0.205172 0.942287 84.052 0.999411 2.91282 13.4648
424	8.664	5.591	0.763917 22.6526 0.554331 0.51839 38.045 0.931689 6.61858 15.2826
425	10.616	5.504	0.8551 25.962 0.700864 0.373316 45.8912 0.855587 9.07774 19.6937
426	10.293	7.481	0.686844 28.0943 0.367835 0.619622 60.4772 0.962863 7.06969 17.3627
427	14.962	5.626	0.926612 34.0246 0.94541 0.230577 66.1118 0.717632 13.864 28.826
428	8.83	8.45	0.290204 27.1466 0.24733 0.936147 58.6013 0.999275 2.5625 11.3925
429	7.919	7.272	0.39589 23.8728 0.299497 0.879985 45.2287 0.997281 3.13506 11.0541
430	14.603	5.29	0.932079 32.9849 1.04366 0.218032 60.6719 0.700759 13.6112 28.2142
431	10.34	8.254	0.602314 29.2994 0.303544 0.713207 67.0309 0.981225 6.22793 16.5679
432	12.063	4.349	0.93275 27.2246 1.27558 0.216472 41.2035 0.698589 11.2518 23.3148
433	14.39	3.753	0.965391 31.0058 2.04331 0.133192 42.416 0.554438 13.892 28.282
434	6.706	6.396	0.300529 20.5835 0.327851 0.931467 33.687 0.99916 2.01535 8.72135
435	9.432	5.894	0.78071 24.3958 0.543017 0.49398 43.662 0.921896 7.36365 16.7957
436	6.876	3.623	0.849924 16.89 1.04768 0.382471 19.5656 0.861873 5.84408 12.7201
437	6.29	2.778	0.897186 14.7833 1.63011 0.29351 13.7237 0.789111 5.6433 11.9333
438	12.118	7.205	0.804044 30.8451 0.466867 0.458463 68.5733 0.905719 9.7434 21.8614
439	8.347	6.531	0.62273 23.4574 0.391382 0.692108 42.8154 0.977797 5.19793 13.5449
440	9.319	8.358	0.442279 27.7875 0.266805 0.849375 61.1733 0.995572 4.1216 13.4406
441	8.439	5.123	0.794654 21.6227 0.643091 0.472988 33.9551 0.912628 6.70609 15.1451
442	8.653	7.858	0.418701 25.9505 0.280267 0.865402 53.4034 0.996526 3.62302 12.276
443	8.347	5.728	0.72738 22.3007 0.508809 0.568472 37.5512 0.948843 6.07144 14.4184
444	14.543	7.507	0.856472 35.5235 0.516121 0.370867 85.7453 0.853865 12.4557 26.9987
445	12.214	5.626	0.887598 28.9868 0.771771 0.312617 53.9694 0.807154 10.8411 23.0551
446	11.606	7.272	0.779363 30.0455 0.43894 0.495972 66.2867 0.922734 9.04529 20.6513
447	13.389	2.813	0.97768 28.2426 3.38406 0.0963014 29.5807 0.466025 13.0902 26.4792
448	11.337	8.171	0.693208 30.8452 0.339608 0.611879 72.7551 0.960943 7.8589 19.1959
449	11.009	7.672	0.717184 29.5786 0.374077 0.581756 66.3356 0.952798 7.89547 18.9045
450	10.634	5.123	0.876305 25.5139 0.81036 0.334381 42.7869 0.825974 9.31863 19.9526
451	7.151	6.834	0.294438 21.9704 0.306229 0.934248 38.3824 0.999229 2.10553 9.25653
452	9.141	6.531	0.699663 24.7885 0.428612 0.603919 46.8882 0.958898 6.39562 15.5366
453	7.919	6.213	0.620042 22.2794 0.410296 0.694939 38.6422 0.978279 4.91011 12.8291
454	10.017	8.016	0.59968 28.4134 0.311783 0.715863 63.0645 0.98163 6.007 16.024
455	8.895	8.335	0.349213 27.072 0.256074 0.907067 58.2293 0.998416 3.10625 12.0013
456	10.142	7.083	0.715724 27.2707 0.404314 0.583634 56.4197 0.953339 7.25888 17.4009
457	10.688	7.52	0.710603 28.8179 0.377999 0.590177 63.1254 0.955187 7.59493 18.2829
458	12.564	8.439	0.74084 33.3104 0.352838 0.550484 83.2739 0.943105 9.30792 21.8719
459	17.73	3.929	0.975137 37.5735 2.29707 0.104318 54.7118 0.486997 17.2892 35.0192
460	9.724	9.432	0.24322 30.0919 0.218609 0.955297 72.0342 0.999651 2.36507 12.0891
461	13.618	5.711	0.907815 31.646 0.835063 0.27158 61.0823 0.766456 12.3626 25.9806
462	15.369	5.344	0.937601 34.471 1.07632 0.205037 64.5063 0.682188 14.41 29.779
463	10.85	5.975	0.834709 26.9863 0.607832 0.40866 50.9164 0.878578 9.05659 19.9066
464	10.58	6.862	0.761145 27.71 0.449381 0.522333 57.0199 0.933178 8.05291 18.6329
