# Supplementary material for: A deep hybrid learning pipeline for accurate diagnosis of ovarian cancer based on nuclear morphology
Source: PLoS One. 2022 Jan 7;17(1):e0261181. doi: 10.1371/journal.pone.0261181 (PMC8741040; doi:10.1371/journal.pone.0261181)
Supplement: S3 Dataset — (TXT) [file pone.0261181.s009.txt]

No. 2a 2b e per kMax Norm Area Cir fDist loopLen														normalLaminA_metadata
----------------------------------------------------------------------------------------------------------------------------------------------
1	6.15	5.711	0.371037 18.6376 0.377121 0.894861 27.5853 0.997946 2.28188 8.43188
2	7.205	5.626	0.624723 20.2313 0.455265 0.689999 31.8364 0.977434 4.50113 11.7061
3	6.213	5.778	0.367596 18.8416 0.3722 0.896839 28.1948 0.998027 2.28387 8.49687
4	7.042	4.852	0.724753 18.8417 0.598252 0.571922 26.8353 0.949893 5.10371 12.1457
5	6.15	4.852	0.614466 17.3421 0.522473 0.700759 23.4361 0.979248 3.77897 9.92897
6	6.946	4.67	0.740252 18.4219 0.636988 0.551281 25.4766 0.943369 5.14179 12.0878
7	6.876	3.542	0.857115 16.7863 1.09615 0.369717 19.1282 0.853049 5.89352 12.7695
8	6.648	6.213	0.355788 20.2078 0.344444 0.903474 32.4401 0.998285 2.36528 9.01328
9	8.439	4.05	0.877315 20.2282 1.02899 0.332465 26.8433 0.824386 7.40366 15.8427
10	6.166	5.142	0.551873 17.799 0.466412 0.76154 24.9015 0.987744 3.40285 9.56885
11	6.648	6.15	0.379747 20.1107 0.351537 0.889767 32.1112 0.99773 2.52456 9.17256
12	7.151	6.29	0.475719 21.1347 0.361489 0.824947 35.327 0.993856 3.40187 10.5529
13	11.598	5.362	0.886713 27.549 0.806788 0.314352 48.8427 0.808719 10.2841 21.8821
14	7.907	5.711	0.69161 21.5304 0.484861 0.613834 35.4661 0.961434 5.46856 13.3756
15	7.481	5.009	0.742755 19.8119 0.596331 0.547882 29.4307 0.942237 5.55655 13.0376
16	8.786	4.168	0.880314 20.9999 1.0115 0.326742 28.7613 0.819567 7.73444 16.5204
17	7.083	4.144	0.810988 17.9388 0.824912 0.447511 23.053 0.900225 5.74423 12.8272
18	5.728	3.431	0.800758 14.614 0.973176 0.463582 15.4352 0.908202 4.58674 10.3147
19	6.946	4.05	0.812422 17.5733 0.846944 0.445226 22.0943 0.899046 5.64309 12.5891
20	9.754	4.852	0.8675 23.5938 0.82865 0.350838 37.1701 0.839088 8.4616 18.2156
21	12.425	3.978	0.947363 27.5044 1.57035 0.181156 38.8196 0.644847 11.771 24.196
22	5.728	3.954	0.72353 15.3364 0.732756 0.573523 17.7881 0.950374 4.14438 9.87238
23	11.697	5.009	0.90367 27.3041 0.9324 0.28023 46.0167 0.775655 10.5702 22.2672
24	13.731	4.415	0.946898 30.4151 1.40887 0.182324 47.6127 0.646778 13.0019 26.7329
25	11.251	4.67	0.909788 26.0888 1.03178 0.267417 41.2665 0.761901 10.236 21.487
26	11.828	4.911	0.90973 27.4285 0.980847 0.26754 45.6217 0.762037 10.7603 22.5883
27	9.056	5.123	0.82461 22.7028 0.690109 0.425483 36.4377 0.888383 7.46766 16.5237
28	5.123	4.752	0.373621 15.5171 0.453734 0.893363 19.1201 0.997884 1.91406 7.03706
29	5.861	5.434	0.374701 17.7485 0.396974 0.892734 25.0139 0.997858 2.19612 8.05712
30	6.531	3.542	0.840161 16.1729 1.04115 0.399396 18.1685 0.872876 5.48709 12.0181
31	10.561	5.142	0.873466 25.4062 0.79886 0.339735 42.6508 0.830341 9.22467 19.7857
32	6.336	6.336	0 19.9051 0.315657 1 31.5297 1 0 6.336
33	6.706	5.626	0.544208 19.4082 0.423735 0.76843 29.6315 0.988534 3.64946 10.3555
34	5.91	4.67	0.612867 16.6761 0.541981 0.702416 21.6768 0.979519 3.62204 9.53204
35	7.507	6.72	0.445736 22.3648 0.332474 0.846943 39.621 0.995416 3.34614 10.8531
36	8.72	5.009	0.818556 21.9612 0.695095 0.435363 34.305 0.89383 7.13781 15.8578
37	7.272	5.142	0.707118 19.6436 0.550072 0.59459 29.3681 0.956404 5.14216 12.4142
38	8.254	7.272	0.473065 24.4126 0.312167 0.826959 47.142 0.99401 3.90468 12.1587
39	5.344	5.009	0.348489 16.2667 0.425985 0.907459 21.0236 0.99843 1.86233 7.20633
40	12.808	5.29	0.910721 29.6685 0.915377 0.265437 53.2141 0.759705 11.6645 24.4725
41	10.543	8.45	0.598022 29.9248 0.295312 0.717528 69.9698 0.981881 6.30495 16.8479
42	6.166	5.861	0.310617 18.895 0.358996 0.926728 28.3834 0.999036 1.91526 8.08126
43	6.213	5.557	0.447238 18.5026 0.402393 0.84588 27.1164 0.995347 2.77869 8.99169
44	6.29	4.48	0.701934 17.0371 0.626794 0.601092 22.1319 0.958153 4.41517 10.7052
45	5.504	4.911	0.451522 16.3731 0.456424 0.842825 21.2294 0.995144 2.48518 7.98918
46	4.586	4.168	0.417116 13.7586 0.527969 0.866444 15.0125 0.996583 1.9129 6.4989
47	5.591	5.362	0.283266 17.2068 0.388925 0.939195 23.5454 0.999344 1.58374 7.17474
48	8.698	6.589	0.6528 24.1272 0.400692 0.659326 45.012 0.971687 5.67805 14.3761
49	6.531	4.144	0.772913 16.9785 0.760624 0.505429 21.2564 0.926616 5.04789 11.5789
50	7.772	4.97	0.768812 20.2578 0.629289 0.51137 30.3374 0.928976 5.97521 13.7472
51	6.604	4.415	0.743681 17.4798 0.677604 0.54662 22.8996 0.941813 4.91127 11.5153
52	5.975	5.591	0.352711 18.1728 0.382286 0.905164 26.2372 0.998347 2.10745 8.08245
53	14.942	2.636	0.984316 31.1142 4.30079 0.0740977 30.9346 0.401548 14.7076 29.6496
54	14.309	2.778	0.980973 29.9952 3.7083 0.085543 31.2199 0.436052 14.0367 28.3457
55	8.83	7.784	0.472109 26.1231 0.291464 0.827681 53.9826 0.994065 4.16872 12.9987
56	11.455	3.431	0.95409 25.1147 1.94618 0.163922 30.8678 0.614976 10.9291 22.3841
57	12.15	4.67	0.923182 27.7441 1.11422 0.238293 44.5639 0.727532 11.2167 23.3667
58	11.828	3.542	0.954109 25.9318 1.88558 0.163872 32.9041 0.614885 11.2852 23.1132
59	9.056	4.852	0.844359 22.3486 0.769352 0.392172 34.5102 0.868275 7.64652 16.7025
60	9.959	5.29	0.84726 24.5178 0.711761 0.387133 41.3772 0.864982 8.43787 18.3969
61	6.213	3.514	0.824688 15.5747 1.0063 0.425354 17.1472 0.888311 5.12379 11.3368
62	6.876	5.123	0.667003 18.9487 0.523983 0.643106 27.6662 0.968281 4.58631 11.4623
63	10.113	4.393	0.900724 23.6807 1.04806 0.2863 34.8924 0.781903 9.10902 19.222
64	7.481	4.349	0.813661 18.9096 0.791063 0.443246 25.5528 0.898016 6.087 13.568
65	13.759	4.144	0.953566 30.1893 1.60242 0.165291 44.7813 0.617446 13.1201 26.8791
66	6.706	4.523	0.738302 17.8055 0.655602 0.553917 23.8221 0.944235 4.95105 11.6571
67	13.447	6.706	0.866775 32.5481 0.598037 0.352174 70.8237 0.840113 11.6555 25.1025
68	16.449	4.752	0.957361 35.8891 1.45686 0.155276 61.3912 0.598949 15.7476 32.1966
69	7.672	2.562	0.942594 17.0942 2.33765 0.192977 15.4375 0.663881 7.23158 14.9036
70	6.82	3.075	0.892585 16.1048 1.44253 0.302755 16.471 0.798028 6.08743 12.9074
71	8.171	5.728	0.713146 22.0015 0.49808 0.586937 36.7594 0.954279 5.82711 13.9981
72	6.876	4.586	0.745096 18.1846 0.65388 0.544687 24.7662 0.941158 5.12328 11.9993
73	6.604	4.832	0.681651 18.0716 0.565696 0.625864 25.0625 0.964362 4.50162 11.1056
74	6.15	4.393	0.699831 16.6761 0.637357 0.603711 21.2191 0.958843 4.30396 10.454
75	6.604	6.396	0.248998 20.4217 0.322864 0.95313 33.1746 0.999616 1.64438 8.24838
76	7.507	4.586	0.79171 19.2737 0.713885 0.477476 27.039 0.914678 5.94337 13.4504
77	6.213	4.832	0.628606 17.4173 0.532203 0.685865 23.5786 0.976709 3.90553 10.1185
78	7.583	4.523	0.802639 19.321 0.741341 0.460658 26.9375 0.90679 6.08641 13.6694
79	5.29	4.415	0.550866 15.2756 0.542781 0.762452 18.3432 0.98785 2.91408 8.20408
80	9.046	3.431	0.92528 20.6044 1.5369 0.233586 24.3763 0.721535 8.37009 17.4161
81	5.91	4.523	0.643658 16.4606 0.577782 0.669512 20.9944 0.973693 3.80402 9.71402
82	5.728	4.832	0.537011 16.6175 0.490658 0.774793 21.738 0.989235 3.076 8.804
83	7.151	5.778	0.589184 20.3661 0.428392 0.7263 32.4515 0.983167 4.21325 11.3643
84	7.821	5.009	0.767996 20.3961 0.623434 0.512546 30.7683 0.929436 6.00649 13.8275
85	7.097	4.911	0.721914 19.0187 0.588525 0.575629 27.3738 0.951003 5.12343 12.2204
86	7.481	4.752	0.77234 19.4554 0.662578 0.506262 27.9207 0.92695 5.77788 13.2589
87	6.589	4.05	0.788792 16.9505 0.803414 0.481896 20.9587 0.916661 5.19735 11.7863
88	8.484	3.542	0.908681 19.6967 1.35249 0.269756 23.6015 0.764471 7.70925 16.1932
89	8.393	4.144	0.869607 20.2628 0.97748 0.34694 27.3166 0.836064 7.29861 15.6916
90	8.393	3.106	0.929004 19.0305 1.73998 0.225126 20.4743 0.710423 7.79713 16.1901
91	10.017	4.67	0.884675 23.8413 0.918616 0.318324 36.7404 0.81226 8.86179 18.8788
92	6.244	5.009	0.597042 17.7294 0.497727 0.718509 24.5643 0.982028 3.72793 9.97193
93	7.151	5.272	0.675631 19.6258 0.514572 0.633013 29.6096 0.966025 4.83144 11.9824
94	7.772	6.589	0.530337 22.5965 0.358034 0.780603 40.22 0.989851 4.12178 11.8938
95	8.841	7.083	0.598459 25.0896 0.35245 0.71709 49.1823 0.981815 5.29097 14.132
96	5.975	3.753	0.778119 15.4807 0.84842 0.497807 17.6119 0.923499 4.64926 10.6243
97	7.151	4.752	0.747268 18.8875 0.63335 0.541707 26.689 0.940138 5.34372 12.4947
98	5.434	5.344	0.181247 16.9303 0.380554 0.97526 22.8074 0.999895 0.984896 6.4189
99	6.396	2.196	0.939211 14.3154 2.65261 0.20118 11.0314 0.676451 6.0072 12.4032
100	8.076	6.119	0.65263 22.4035 0.431385 0.659517 38.8121 0.971725 5.27064 13.3466
101	10.189	4.48	0.89815 23.9231 1.01533 0.291554 35.8509 0.787179 9.15125 19.3402
102	7.205	4.67	0.761503 18.8663 0.660739 0.521824 26.4266 0.932987 5.48663 12.6916
103	4.911	4.852	0.154542 15.3358 0.417213 0.982033 18.7146 0.999945 0.758958 5.66996
104	11.672	4.168	0.934068 26.2982 1.34375 0.21339 38.2088 0.694257 10.9024 22.5744
105	7.956	5.434	0.730412 21.2199 0.538872 0.564465 33.955 0.947604 5.81116 13.7672
106	8.064	7.205	0.449109 24.0035 0.310679 0.84455 45.6325 0.995259 3.62161 11.6856
107	10.552	6.29	0.802914 26.8806 0.533413 0.460229 52.1285 0.906581 8.47234 19.0243
108	8.53	4.144	0.874062 20.5089 0.993435 0.338615 27.7625 0.829436 7.45575 15.9857
109	8.45	2.813	0.942962 18.8183 2.13573 0.192074 18.6688 0.662466 7.96803 16.418
110	10.442	3.346	0.94727 23.1178 1.86536 0.18139 27.441 0.645235 9.89139 20.3334
111	6.29	4.523	0.694929 17.0986 0.614933 0.609767 22.3443 0.960408 4.37111 10.6611
112	10.982	3.168	0.957488 23.9564 2.18847 0.154937 27.3248 0.598306 10.5151 21.4971
113	4.393	4.168	0.315931 13.4499 0.50575 0.924166 14.3807 0.998964 1.38789 5.78089
114	7.311	6.876	0.339792 22.2901 0.309268 0.912092 39.4823 0.99859 2.48422 9.79522
115	5.308	4.168	0.619204 14.9388 0.61109 0.695817 17.3759 0.978427 3.28674 8.59474
116	5.975	5.009	0.545169 17.287 0.476284 0.767573 23.506 0.988437 3.25738 9.23238
117	6.486	4.05	0.781087 16.7718 0.790855 0.49342 20.6311 0.92166 5.06613 11.5521
118	6.15	3.542	0.817496 15.501 0.980411 0.437079 17.1086 0.894753 5.0276 11.1776
119	5.711	3.346	0.810393 14.4703 1.02021 0.448457 15.0082 0.900709 4.62815 10.3392
120	6.244	5.29	0.531253 18.1486 0.446253 0.779811 25.9423 0.989769 3.31714 9.56114
121	4.144	2.196	0.848046 10.1953 1.71864 0.385762 7.1473 0.864073 3.5143 7.6583
122	4.731	3.346	0.706963 12.7808 0.845145 0.594784 12.4328 0.956457 3.34464 8.07564
123	4.349	3.779	0.494926 12.7831 0.609068 0.809993 12.9079 0.992639 2.15243 6.50143
124	9.391	4.523	0.876374 22.5302 0.918097 0.334251 33.3602 0.825866 8.23003 17.621
125	7.151	4.852	0.734594 19.0276 0.607512 0.558896 27.2507 0.945845 5.25308 12.4041
126	5.626	4.05	0.694107 15.3 0.685993 0.610777 17.8955 0.960665 3.90504 9.53104
127	8.171	4.349	0.846588 20.1273 0.864025 0.388303 27.9097 0.865753 6.91747 15.0885
128	7.272	5.626	0.63361 20.3427 0.459499 0.680485 32.1324 0.975744 4.60761 11.8796
129	7.151	6.946	0.237724 22.1447 0.296433 0.957309 39.0114 0.999683 1.69997 8.85097
130	7.672	3.542	0.887047 18.2175 1.22304 0.313697 21.3426 0.80813 6.80543 14.4774
131	12.214	3.168	0.965777 26.3008 2.43398 0.132096 30.3902 0.552084 11.796 24.01
132	9.319	8.207	0.473723 27.5575 0.276714 0.826462 60.0681 0.993972 4.41462 13.7336
133	8.45	8.45	0 26.5465 0.236686 1 56.0794 1 0 8.45
134	9.644	5.504	0.821146 24.2409 0.636693 0.431153 41.6894 0.891536 7.91914 17.5631
135	9.056	8.064	0.455063 26.9146 0.278526 0.840274 57.3557 0.994971 4.12105 13.177
136	9.014	2.813	0.950059 19.8782 2.27829 0.174332 19.9149 0.633334 8.56383 17.5778
137	4.67	4.349	0.364347 14.1715 0.493819 0.898688 15.9513 0.998101 1.7015 6.3715
138	10.037	4.05	0.914977 23.1389 1.22384 0.256317 31.9263 0.749333 9.18362 19.2206
139	5.142	4.144	0.592035 14.6286 0.598856 0.723488 16.7356 0.982761 3.04425 8.18625
140	6.862	5.29	0.636941 19.1683 0.490421 0.676873 28.5099 0.975081 4.37069 11.2327
141	4.67	4.349	0.364347 14.1715 0.493819 0.898688 15.9513 0.998101 1.7015 6.3715
142	6.589	4.415	0.74231 17.4541 0.676064 0.548488 22.8476 0.94244 4.89108 11.4801
143	10.037	4.05	0.914977 23.1389 1.22384 0.256317 31.9263 0.749333 9.18362 19.2206
144	8.393	2.947	0.936328 18.8557 1.9328 0.208063 19.4262 0.686616 7.8586 16.2516
145	4.752	3.929	0.562482 13.6667 0.615662 0.751811 14.6639 0.986571 2.67291 7.42491
146	6.862	2.196	0.94741 15.189 2.84588 0.181039 11.8351 0.644653 6.50113 13.3631
147	8.076	2.947	0.931043 18.2655 1.8598 0.220433 18.6925 0.704065 7.51911 15.5951
148	7.685	4.67	0.794184 19.6972 0.704758 0.473707 28.1871 0.912959 6.1033 13.7883
149	9.634	6.589	0.729546 25.708 0.443811 0.565613 49.8558 0.947961 7.02844 16.6624
150	7.685	3.168	0.911079 17.7945 1.53145 0.264674 19.1214 0.758854 7.00164 14.6866
151	11.672	5.557	0.879393 27.9225 0.755952 0.328506 50.9419 0.821065 10.2643 21.9363
152	7.468	2.636	0.935634 16.7926 2.14953 0.209706 15.4611 0.688994 6.98731 14.4553
153	8.53	5.308	0.782799 22.0323 0.605504 0.490877 35.5607 0.920577 6.67728 15.2073
154	9.056	5.778	0.770011 23.5865 0.542514 0.509638 41.0964 0.928294 6.97322 16.0292
155	6.946	5.362	0.635677 19.4135 0.483182 0.678247 29.2517 0.975335 4.41541 11.3614
156	7.311	4.752	0.759952 19.1623 0.647521 0.524022 27.2862 0.933808 5.55601 12.867
157	9.056	4.327	0.878466 21.6835 0.96737 0.330275 30.7761 0.822556 7.95539 17.0114
158	7.956	2.947	0.928867 18.0427 1.83216 0.225438 18.4147 0.710841 7.39007 15.3461
159	10.142	4.852	0.878138 24.2913 0.861613 0.330899 38.6486 0.823079 8.90608 19.0481
160	7.151	6.589	0.388593 21.5918 0.329426 0.884462 37.0063 0.997492 2.77883 9.92983
161	7.311	3.542	0.874805 17.5658 1.16549 0.337216 20.3383 0.828298 6.3957 13.7067
162	7.558	3.779	0.866025 18.3063 1.05848 0.353553 22.4323 0.841165 6.54542 14.1034
163	6.604	3.542	0.844001 16.3023 1.05279 0.392792 18.3715 0.868675 5.57378 12.1778
164	6.15	3.075	0.866025 14.896 1.30081 0.353553 14.8529 0.841165 5.32606 11.4761
165	5.504	4.852	0.472108 16.2833 0.467592 0.827682 20.9744 0.994065 2.59848 8.10248
166	8.347	2.636	0.948825 18.4394 2.40253 0.177469 17.2809 0.638676 7.91984 16.2668
167	6.946	4.523	0.758935 18.2171 0.679065 0.525458 24.6747 0.93434 5.27156 12.2176
168	7.772	3.168	0.913153 17.9542 1.54879 0.260243 19.3378 0.75385 7.09702 14.869
169	10.769	1.584	0.989123 22.1952 8.5841 0.0564118 13.3974 0.341751 10.6519 21.4209
170	6.589	1.318	0.97979 13.8437 7.5861 0.0894631 6.82063 0.447231 6.45583 13.0448
171	4.05	2.947	0.685944 11.0592 0.932663 0.620708 9.374 0.963127 2.77807 6.82807
172	4.67	2.813	0.798228 11.9359 1.18034 0.467497 10.3175 0.910065 3.72772 8.39772
173	4.415	3.106	0.710685 11.9036 0.915288 0.590074 10.7702 0.955159 3.13767 7.55267
174	4.48	3.542	0.612301 12.644 0.714185 0.703001 12.4628 0.979614 2.74311 7.22311
175	6.589	1.811	0.961487 14.2855 4.01802 0.144095 9.3719 0.577091 6.33523 12.9242
176	6.834	3.779	0.833201 17.018 0.957086 0.4112 20.2834 0.880102 5.69409 12.5281
177	12.77	5.344	0.908226 29.662 0.89431 0.270716 53.5978 0.765517 11.598 24.368
178	3.198	2.672	0.549457 9.23909 0.895851 0.763725 6.71127 0.987998 1.75716 4.95516
179	3.978	3.106	0.624788 11.1697 0.824692 0.68993 9.70412 0.977422 2.48541 6.46341
180	8.797	2.947	0.942218 19.6107 2.02584 0.193896 20.3613 0.665314 8.28869 17.0857
181	5.29	4.393	0.557116 15.2427 0.548231 0.75676 18.2518 0.987176 2.94714 8.23714
182	6.72	5.557	0.562298 19.328 0.43523 0.751981 29.3292 0.986592 3.77864 10.4986
183	4.523	2.485	0.83555 11.2421 1.46489 0.407239 8.8276 0.877718 3.77919 8.30219
184	4.832	3.954	0.574799 13.8355 0.618135 0.740226 15.0056 0.985086 2.77743 7.60943
185	10.688	3.623	0.940794 23.8716 1.62851 0.197359 30.4127 0.670658 10.0552 20.7432
186	7.956	3.075	0.922289 18.1865 1.68281 0.240284 19.2145 0.73003 7.33773 15.2937
187	6.15	5.29	0.51002 17.9953 0.439535 0.797757 25.5518 0.991544 3.13662 9.28662
188	6.648	2.636	0.91803 15.2725 1.91351 0.249679 13.7634 0.741512 6.10307 12.7511
189	6.604	2.672	0.914492 15.2329 1.84997 0.257362 13.859 0.750544 6.03931 12.6433
190	8.207	2.562	0.950025 18.0994 2.50067 0.174418 16.514 0.633482 7.79686 16.0039
191	8.016	5.272	0.753293 21.0959 0.576815 0.533367 33.1912 0.937213 6.0384 14.0544
192	3.542	3.198	0.429893 10.5941 0.692662 0.857916 8.89645 0.996097 1.52268 5.06468
193	2.196	1.584	0.692611 5.97659 1.75046 0.61261 2.73198 0.961128 1.52097 3.71697
194	5.308	3.929	0.672383 14.5904 0.687697 0.636835 16.3796 0.966892 3.56901 8.87701
195	3.514	3.106	0.467689 10.4085 0.728499 0.830997 8.57222 0.994312 1.64346 5.15746
196	4.911	3.198	0.758914 12.8801 0.96038 0.525488 12.335 0.934351 3.72703 8.63803
197	4.852	4.731	0.221933 15.0535 0.433556 0.962827 18.0287 0.999761 1.07682 5.92882
198	7.507	4.415	0.808775 19.0433 0.770256 0.451021 26.0308 0.902013 6.07148 13.5785
199	6.103	4.393	0.694171 16.5967 0.632486 0.610698 21.0569 0.960645 4.23653 10.3395
200	7.858	6.531	0.556082 22.6503 0.368453 0.757707 40.3071 0.98729 4.36969 12.2277
201	5.711	4.393	0.638987 15.9389 0.591861 0.674642 19.7044 0.974666 3.64926 9.36026
202	8.439	3.779	0.894133 19.8965 1.18186 0.29966 25.0471 0.795083 7.54559 15.9846
203	2.485	2.813	0.530477 8.33006 0.628083 1.20438 5.49017 0.99426 1.31824 3.80324
204	2.636	1.811	0.726633 7.04557 1.60745 0.569455 3.74933 0.949144 1.9154 4.5514
205	9.046	2.562	0.959055 19.6863 2.75631 0.150724 18.2023 0.590211 8.67561 17.7216
206	8.45	2.813	0.942962 18.8183 2.13573 0.192074 18.6688 0.662466 7.96803 16.418
207	13.009	4.911	0.926006 29.6051 1.07878 0.231947 50.1769 0.719417 12.0464 25.0554
208	10.017	5.123	0.859325 24.4073 0.763342 0.365746 40.3043 0.850205 8.60785 18.6249
209	8.439	4.67	0.832927 21.0194 0.773904 0.41166 30.9526 0.880377 7.02907 15.4681
210	11.998	5.504	0.888569 28.4467 0.792104 0.310709 51.8653 0.805419 10.6611 22.6591
211	11.455	4.523	0.918746 26.2938 1.11988 0.248112 40.6922 0.739631 10.5242 21.9792
212	3.779	3.431	0.419161 11.332 0.642045 0.865099 10.1833 0.996509 1.58401 5.36301
213	6.82	4.911	0.693883 18.5492 0.565555 0.611052 26.3054 0.960734 4.73228 11.5523
214	10.58	3.728	0.935863 23.7832 1.52252 0.209163 30.9779 0.688211 9.90144 20.4814
215	11.122	2.672	0.970712 23.7533 3.11559 0.117755 23.3405 0.519844 10.7963 21.9183
216	3.779	1.864	0.869886 9.1211 2.17528 0.34642 5.53239 0.835657 3.2873 7.0663
217	5.123	1.584	0.950999 11.2824 4.08361 0.171928 6.37337 0.629181 4.87197 9.99497
218	5.728	3.106	0.840218 14.1837 1.18749 0.399298 13.9732 0.872815 4.81277 10.5408
219	3.106	1.757	0.824625 7.78646 2.01228 0.425457 4.28611 0.888369 2.56129 5.66729
220	2.636	2.24	0.52715 7.67184 1.0507 0.783347 4.63749 0.990135 1.38957 4.02557
221	4.832	3.542	0.680197 13.232 0.7703 0.627599 13.442 0.964771 3.28671 8.11871
222	4.586	4.393	0.287051 14.1058 0.475271 0.937542 15.8229 0.999307 1.31641 5.90241
223	4.393	2.636	0.799966 11.2143 1.26445 0.464811 9.09487 0.90879 3.51425 7.90725
224	7.481	3.431	0.888628 17.7361 1.27101 0.310593 20.1591 0.805313 6.64783 14.1288
225	4.731	4.05	0.516883 13.8139 0.576863 0.792051 15.0487 0.991002 2.44538 7.17638
226	6.589	1.965	0.954496 14.4376 3.41291 0.16286 10.1689 0.613046 6.28917 12.8782
227	10.634	3.779	0.934726 23.9394 1.48927 0.211846 31.5619 0.692063 9.93987 20.5739
228	8.335	3.198	0.923465 19.0263 1.62997 0.237662 20.935 0.726735 7.69708 16.0321
229	10.769	4.852	0.89275 25.4257 0.914879 0.302425 41.038 0.797716 9.61402 20.383
230	6.706	3.728	0.831236 16.7252 0.965032 0.414494 19.6349 0.882057 5.57427 12.2803
231	6.876	4.168	0.795338 17.6096 0.791608 0.471941 22.5089 0.912144 5.46874 12.3447
232	3.623	2.947	0.581685 10.3475 0.83433 0.733614 8.38568 0.984193 2.10744 5.73044
233	2.947	2.562	0.494182 8.66409 0.897949 0.810585 5.92992 0.99269 1.45635 4.40335
234	5.728	3.514	0.789712 14.7263 0.927747 0.480505 15.8086 0.916041 4.52347 10.2515
235	3.542	2.672	0.656443 9.80882 0.992215 0.655212 7.43318 0.970848 2.32512 5.86712
236	10.34	3.753	0.931805 23.3637 1.46823 0.218669 30.4782 0.701639 9.63486 19.9749
237	8.1	4.852	0.80074 20.6661 0.688135 0.463611 30.8671 0.908216 6.48599 14.586
238	4.415	4.415	0 13.8701 0.453001 1 15.3092 1 0 4.415
239	7.083	5.778	0.578396 20.254 0.424319 0.736784 32.1429 0.984625 4.09678 11.1798
240	3.106	2.636	0.528907 9.03463 0.894006 0.781836 6.43038 0.98998 1.64278 4.74878
241	3.978	2.196	0.83382 9.90115 1.6498 0.410158 6.86099 0.879479 3.31694 7.29494
242	5.308	2.813	0.848026 13.0593 1.3416 0.385796 11.7271 0.864097 4.50132 9.80932
243	5.434	3.753	0.723188 14.5519 0.771601 0.573969 16.0173 0.950508 3.9298 9.3638
244	4.852	3.514	0.689551 13.2255 0.785864 0.616342 13.391 0.962058 3.3457 8.1977
245	5.711	2.672	0.883798 13.6043 1.59981 0.320027 11.985 0.81376 5.04737 10.7584
246	7.042	4.832	0.727442 18.8135 0.603215 0.56839 26.7247 0.948818 5.12265 12.1646
247	3.954	3.623	0.400522 11.9076 0.602462 0.877097 11.2511 0.99714 1.58366 5.53766
248	4.05	3.075	0.650788 11.2444 0.856633 0.661584 9.78115 0.97214 2.63569 6.68569
249	2.485	2.196	0.46805 7.35991 1.0306 0.830728 4.28596 0.994292 1.1631 3.6481
250	13.009	3.542	0.96222 28.1723 2.07385 0.142071 36.1895 0.572991 12.5175 25.5265
251	3.106	3.075	0.140932 9.70915 0.656963 0.985066 7.5013 0.999962 0.437734 3.54373
252	5.29	3.198	0.796577 13.5362 1.0345 0.470039 13.2869 0.911259 4.21389 9.50389
253	5.344	3.623	0.735102 14.2153 0.814254 0.558217 15.2063 0.945627 3.92838 9.27238
254	3.542	2.672	0.656443 9.80882 0.992215 0.655212 7.43318 0.970848 2.32512 5.86712
255	2.778	2.196	0.612466 7.83991 1.15212 0.70283 4.79131 0.979586 1.70143 4.47943
256	5.778	5.142	0.456102 17.1676 0.437062 0.839521 23.3346 0.994919 2.63536 8.41336
257	9.236	4.393	0.879641 22.0897 0.957175 0.328032 31.8665 0.820663 8.12436 17.3604
258	8.841	3.954	0.894417 20.8383 1.13099 0.299091 27.4554 0.794537 7.90754 16.7485
259	7.919	3.542	0.894395 18.6655 1.26242 0.299135 22.0297 0.794579 7.08271 15.0017
260	6.29	4.911	0.624827 17.6612 0.521604 0.689889 24.2611 0.977414 3.93016 10.2202
261	10.017	1.965	0.980571 21.0145 5.18851 0.0868835 15.4593 0.43991 9.82238 19.8394
262	3.075	2.636	0.514924 8.98407 0.885084 0.793689 6.3662 0.99116 1.58339 4.65839
263	4.393	4.05	0.387377 13.2677 0.53565 0.885199 13.9735 0.997526 1.70175 6.09475
264	5.123	3.168	0.785873 13.2051 1.0209 0.486285 12.7467 0.918593 4.02603 9.14903
265	10.616	2.813	0.964255 22.916 2.68319 0.1364 23.4542 0.561248 10.2365 20.8525
266	4.67	3.106	0.746758 12.3384 0.968153 0.542409 11.3922 0.94038 3.48736 8.15736
267	4.327	3.106	0.69623 11.7546 0.897045 0.608166 10.5555 0.959998 3.01259 7.33959
268	2.562	2.24	0.485355 7.55145 1.02121 0.817529 4.50731 0.993269 1.24348 3.80548
269	2.562	1.389	0.840279 6.34374 2.65586 0.399195 2.79493 0.87275 2.15279 4.71479
270	4.393	3.753	0.519758 12.8155 0.623784 0.789634 12.9488 0.990766 2.2833 6.6763
271	4.731	4.586	0.24568 14.636 0.449899 0.954381 17.0403 0.999637 1.16231 5.89331
272	3.623	3.075	0.528804 10.5388 0.766316 0.781925 8.7499 0.989989 1.91586 5.53886
273	7.685	3.929	0.859429 18.7234 0.995657 0.365559 23.7146 0.850069 6.60471 14.2897
274	4.393	2.813	0.768094 11.4556 1.11033 0.512404 9.70556 0.929381 3.37424 7.76724
275	5.504	2.485	0.892276 13.0013 1.78261 0.30337 10.7422 0.798608 4.91109 10.4151
276	5.123	2.485	0.874477 12.3126 1.65921 0.337834 9.99863 0.828802 4.47994 9.60294
277	9.674	4.415	0.889786 22.9088 0.992601 0.30831 33.5449 0.803216 8.60779 18.2818
278	6.834	5.626	0.567698 19.6181 0.431823 0.746942 30.1971 0.985959 3.87965 10.7136
279	8.016	3.753	0.883629 19.0982 1.13823 0.320355 23.628 0.814047 7.08317 15.0992
280	8.1	4.523	0.829575 20.2282 0.791884 0.417265 28.7741 0.883679 6.71956 14.8196
281	3.198	2.813	0.475691 9.45174 0.808293 0.824968 7.06542 0.993858 1.52126 4.71926
282	4.393	2.196	0.866091 10.6397 1.82191 0.353433 7.57676 0.841073 3.80474 8.19774
283	5.362	3.346	0.781408 13.8624 0.957866 0.492945 14.091 0.921458 4.18991 9.55191
284	4.523	4.415	0.217223 14.0403 0.464082 0.964398 15.6837 0.999781 0.982499 5.5055
285	3.542	1.811	0.859406 8.62976 2.15994 0.365599 5.03799 0.850098 3.04402 6.58602
286	2.366	1.757	0.669731 6.51177 1.53286 0.639935 3.26495 0.967584 1.58458 3.95058
287	3.929	3.623	0.38691 11.8675 0.598653 0.885481 11.18 0.997539 1.52017 5.44917
288	3.728	2.485	0.745436 9.85726 1.20741 0.544222 7.27599 0.941 2.77899 6.50699
289	3.542	3.779	0.371887 11.5028 0.496049 1.10203 10.5127 0.998429 1.31722 4.85922
290	3.075	2.636	0.514924 8.98407 0.885084 0.793689 6.3662 0.99116 1.58339 4.65839
291	5.434	3.753	0.723188 14.5519 0.771601 0.573969 16.0173 0.950508 3.9298 9.3638
292	5.626	3.168	0.826389 14.0847 1.12114 0.42255 13.9983 0.886723 4.64926 10.2753
293	4.168	2.672	0.767478 10.8731 1.16758 0.51329 8.7469 0.929726 3.19885 7.36685
294	9.754	3.075	0.949007 21.5421 2.06311 0.177008 23.5569 0.637897 9.25661 19.0106
295	7.042	5.272	0.662964 19.4428 0.506728 0.647767 29.1582 0.969287 4.6686 11.7106
296	2.636	2.636	0 8.28124 0.758725 1 5.45734 1 0 2.636
297	2.636	1.811	0.726633 7.04557 1.60745 0.569455 3.74933 0.949144 1.9154 4.5514
298	1.757	1.318	0.661276 4.85484 2.02288 0.649704 1.81877 0.969698 1.16186 2.91886
299	4.911	3.542	0.692687 13.3652 0.782894 0.612517 13.6618 0.961104 3.40179 8.31279
300	6.15	3.978	0.762635 16.0925 0.777277 0.520217 19.2145 0.932382 4.6902 10.8402
301	6.604	3.542	0.844001 16.3023 1.05279 0.392792 18.3715 0.868675 5.57378 12.1778
302	3.954	2.24	0.824051 9.91668 1.57605 0.4264 6.95624 0.888898 3.2583 7.2123
303	3.978	2.636	0.748934 10.4965 1.145 0.539412 8.23569 0.939344 2.97926 6.95726
304	6.589	3.106	0.881924 15.7244 1.36599 0.323648 16.0735 0.816912 5.811 12.4
305	5.362	2.196	0.912288 12.3989 2.22378 0.262095 9.24803 0.755954 4.89169 10.2537
306	6.244	4.144	0.748019 16.4846 0.727199 0.540674 20.3223 0.939782 4.67063 10.9146
307	7.507	4.05	0.841988 18.5621 0.915348 0.396262 23.8787 0.870897 6.3208 13.8278
308	5.362	3.779	0.709432 14.4665 0.750936 0.591664 15.9145 0.9556 3.80397 9.16597
309	15.924	3.542	0.974948 33.7577 2.53855 0.104905 44.2987 0.488489 15.5251 31.4491
310	3.346	3.198	0.294121 10.2806 0.654333 0.934391 8.40416 0.999233 0.98413 4.33013
311	5.504	2.366	0.902891 12.8586 1.96643 0.281841 10.2278 0.777329 4.96951 10.4735
312	5.975	5.009	0.545169 17.287 0.476284 0.767573 23.506 0.988437 3.25738 9.23238
313	6.862	3.198	0.884761 16.3308 1.34191 0.318157 17.2353 0.812113 6.07123 12.9332
314	8.076	3.346	0.910134 18.7195 1.44269 0.266682 21.2233 0.761089 7.35024 15.4262
315	9.401	4.752	0.862839 22.8353 0.832628 0.35938 35.0865 0.845543 8.11155 17.5126
316	8.841	3.168	0.933595 19.9317 1.76182 0.214499 21.9977 0.695824 8.25391 17.0949
317	5.434	4.48	0.565951 15.6089 0.541494 0.748579 19.12 0.986166 3.07538 8.50938
318	6.486	5.894	0.417392 19.4576 0.373411 0.866263 30.0246 0.996573 2.70721 9.19321
319	6.604	3.542	0.844001 16.3023 1.05279 0.392792 18.3715 0.868675 5.57378 12.1778
320	6.336	5.894	0.366952 19.2171 0.364775 0.897207 29.3302 0.998042 2.32501 8.66101
321	3.929	3.623	0.38691 11.8675 0.598653 0.885481 11.18 0.997539 1.52017 5.44917
322	5.975	4.752	0.606198 16.9047 0.529194 0.709264 22.3 0.980613 3.62203 9.59703
323	9.267	8.393	0.423947 27.7573 0.263108 0.86192 61.0866 0.99633 3.92872 13.1957
324	9.463	5.557	0.809417 23.994 0.612884 0.450005 41.3009 0.901498 7.65951 17.1225
325	8.358	7.468	0.449033 24.8791 0.299726 0.844604 49.0226 0.995263 3.75302 12.111
326	8.358	8.358	0 26.2574 0.239292 1 54.8649 1 0 8.358
327	7.455	5.894	0.61232 21.0403 0.429198 0.702981 34.5102 0.979611 4.56484 12.0198
328	7.481	2.485	0.943218 16.6546 2.42291 0.191448 14.6008 0.661481 7.05621 14.5372
329	6.166	4.05	0.754041 16.2198 0.751837 0.532325 19.6132 0.93684 4.64941 10.8154
330	5.272	4.832	0.399943 15.8789 0.451598 0.87746 20.0075 0.997158 2.1085 7.3805
331	3.978	2.366	0.803895 10.1266 1.42123 0.458696 7.39213 0.905833 3.19789 7.17589
332	3.198	2.24	0.713713 8.6084 1.27471 0.586212 5.62622 0.954073 2.28246 5.48046
333	4.48	3.346	0.664964 12.3577 0.800306 0.645464 11.7732 0.968793 2.97904 7.45904
334	6.213	5.29	0.524451 18.098 0.444038 0.785654 25.8135 0.990369 3.25842 9.47142
335	5.591	3.431	0.789567 14.3755 0.9499 0.480725 15.0661 0.916139 4.41447 10.0055
336	3.753	3.623	0.260918 11.5871 0.571837 0.948494 10.6792 0.999534 0.979224 4.73222
337	3.929	2.196	0.829221 9.81466 1.62947 0.417855 6.77648 0.884022 3.25801 7.18701
338	5.434	3.346	0.787939 13.9873 0.970728 0.483181 14.2802 0.91723 4.28166 9.71566
