# Supplementary material for: A deep hybrid learning pipeline for accurate diagnosis of ovarian cancer based on nuclear morphology
Source: PLoS One. 2022 Jan 7;17(1):e0261181. doi: 10.1371/journal.pone.0261181 (PMC8741040; doi:10.1371/journal.pone.0261181)
Supplement: S4 Dataset — (TXT) [file pone.0261181.s010.txt]

No. 2a 2b e per kMax Norm Area Cir fDist loopLen														normalLaminB_metadata
----------------------------------------------------------------------------------------------------------------------------------------------
1	5.171	5.056	0.209724 16.065 0.404567 0.966827 20.5339 0.99981 1.08448 6.25548
2	4.327	4.586	0.351136 14.0035 0.41148 1.09112 15.5851 0.998734 1.51936 5.84636
3	6.82	5.711	0.546606 19.7222 0.418206 0.766287 30.5905 0.988292 3.72785 10.5479
4	9.34	5.009	0.84403 23.0557 0.744517 0.392741 36.7441 0.868642 7.88324 17.2232
5	8.076	4.393	0.839113 20.0158 0.836958 0.401187 27.8643 0.873996 6.77668 14.8527
6	4.354	4.29	0.170828 13.5781 0.473155 0.978033 14.6702 0.999918 0.743785 5.09778
7	4.523	4.168	0.388349 13.6575 0.520716 0.88461 14.8062 0.997499 1.7565 6.2795
8	4.852	3.106	0.768251 12.6513 1.00588 0.512178 11.8362 0.929293 3.72756 8.57956
9	7.245	4.05	0.829163 18.0989 0.883402 0.417951 23.0453 0.884078 6.00729 13.2523
10	5.504	3.542	0.765419 14.377 0.877428 0.516244 15.3115 0.930869 4.21287 9.71687
11	8.786	3.978	0.891629 20.7674 1.11043 0.304656 27.4502 0.799818 7.83386 16.6199
12	4.415	4.393	0.0997055 13.8356 0.45755 0.992535 15.2329 0.999991 0.4402 4.8552
13	5.434	2.672	0.870754 13.1052 1.52222 0.344806 11.4037 0.834387 4.73168 10.1657
14	4.67	2.947	0.775743 12.1183 1.07544 0.501297 10.809 0.924939 3.62272 8.29272
15	6.946	3.929	0.824646 17.4127 0.899913 0.425423 21.4342 0.88835 5.72799 12.674
16	7.151	4.393	0.789057 18.393 0.741096 0.481495 24.6728 0.916482 5.64255 12.7935
17	5.009	4.415	0.472346 14.8179 0.513949 0.827503 17.3689 0.994051 2.36598 7.37498
18	6.119	4.168	0.732137 16.3044 0.704458 0.562174 20.0308 0.946885 4.47995 10.5989
19	4.911	4.48	0.409661 14.7591 0.489377 0.871289 17.2798 0.996843 2.01185 6.92285
20	6.119	2.672	0.89962 14.3449 1.71411 0.288559 12.8412 0.784185 5.50478 11.6238
21	4.731	3.346	0.706963 12.7808 0.845145 0.594784 12.4328 0.956457 3.34464 8.07564
22	5.728	3.954	0.72353 15.3364 0.732756 0.573523 17.7881 0.950374 4.14438 9.87238
23	5.434	4.48	0.565951 15.6089 0.541494 0.748579 19.12 0.986166 3.07538 8.50938
24	5.009	4.415	0.472346 14.8179 0.513949 0.827503 17.3689 0.994051 2.36598 7.37498
25	4.852	4.586	0.326558 14.8281 0.461405 0.918903 17.4761 0.998809 1.58446 6.43646
26	9.483	2.196	0.972818 20.1793 3.93288 0.111437 16.3557 0.50474 9.22523 18.7082
27	7.672	2.636	0.939121 17.1733 2.20825 0.201398 15.8834 0.676777 7.20493 14.8769
28	5.557	4.48	0.591656 15.8115 0.553751 0.723863 19.5528 0.982816 3.28783 8.84483
29	5.975	2.813	0.882243 14.2547 1.51018 0.323034 13.2007 0.816381 5.2714 11.2464
30	5.142	4.168	0.585629 14.6642 0.591979 0.729783 16.8325 0.983661 3.0113 8.1533
31	5.009	3.623	0.690536 13.6466 0.763211 0.615143 14.2531 0.961761 3.45889 8.46789
32	6.103	2.947	0.875688 14.6513 1.40544 0.335548 14.1258 0.826934 5.34432 11.4473
33	4.586	3.954	0.506586 13.433 0.586666 0.800578 14.2417 0.991805 2.3232 6.9092
34	5.591	2.485	0.895797 13.1594 1.81078 0.296316 10.912 0.791856 5.0084 10.5994
35	6.486	3.198	0.869994 15.6532 1.26838 0.34622 16.2909 0.8355 5.64278 12.1288
36	6.604	3.978	0.798223 16.8791 0.834656 0.467505 20.633 0.910069 5.27146 11.8755
37	6.29	4.393	0.715698 16.9134 0.651866 0.583668 21.7021 0.953349 4.50174 10.7917
38	6.589	2.196	0.942827 14.6765 2.73266 0.192406 11.3643 0.662987 6.21229 12.8013
39	5.894	4.144	0.711103 15.8877 0.686437 0.589542 19.1831 0.95501 4.19124 10.0852
40	5.344	4.523	0.532596 15.5259 0.522448 0.778646 18.9838 0.989646 2.84619 8.19019
41	4.832	4.832	0 15.1802 0.413907 1 18.3377 1 0 4.832
42	5.142	4.832	0.341966 15.6709 0.440462 0.910945 19.5141 0.998552 1.75839 6.90039
43	5.123	3.779	0.675179 14.063 0.717465 0.633547 15.2052 0.966147 3.45894 8.58194
44	4.752	4.67	0.18497 14.8003 0.435785 0.974228 17.4294 0.999886 0.878979 5.63098
45	5.362	3.346	0.781408 13.8624 0.957866 0.492945 14.091 0.921458 4.18991 9.55191
46	5.975	4.586	0.641011 16.661 0.568198 0.672426 21.521 0.974248 3.83004 9.80504
47	4.327	2.947	0.732216 11.529 0.996453 0.562069 10.0151 0.946852 3.1683 7.4953
48	5.626	4.523	0.594702 15.9891 0.550018 0.720842 19.9856 0.982374 3.3458 8.9718
49	6.213	3.929	0.774655 16.1337 0.804947 0.502888 19.1723 0.925588 4.81293 11.0259
50	4.523	2.947	0.758598 11.8648 1.04159 0.525933 10.4688 0.934515 3.43114 7.95414
51	6.244	4.67	0.663791 17.2329 0.57261 0.646816 22.9018 0.969084 4.14471 10.3887
52	5.344	4.144	0.63141 14.9634 0.622382 0.682857 17.3931 0.976173 3.37426 8.71826
53	9.432	3.542	0.92681 21.4439 1.50362 0.230127 26.2387 0.717044 8.74167 18.1737
54	9.267	5.29	0.821059 23.2948 0.662305 0.431295 38.5021 0.891614 7.60876 16.8758
55	3.753	3.753	0 11.7904 0.532907 1 11.0623 1 0 3.753
56	5.29	3.168	0.800849 13.4957 1.05418 0.463441 13.1623 0.908134 4.23649 9.52649
57	5.626	3.431	0.792519 14.4364 0.955847 0.476246 15.1604 0.91412 4.45871 10.0847
58	4.144	3.779	0.410366 12.452 0.580358 0.870835 12.2995 0.99682 1.70056 5.84456
59	7.784	4.911	0.775856 20.1974 0.645495 0.50113 30.0236 0.92487 6.03927 13.8233
60	4.911	4.393	0.447023 14.626 0.508953 0.846032 16.9442 0.995357 2.19533 7.10633
61	4.752	3.779	0.606289 13.4441 0.665507 0.709171 14.104 0.980598 2.88109 7.63309
62	5.123	4.327	0.535363 14.8704 0.547243 0.776236 17.4101 0.98939 2.74266 7.86566
63	6.166	4.415	0.698076 16.7346 0.632663 0.605886 21.3808 0.95941 4.30434 10.4703
64	5.975	3.346	0.828493 14.9341 1.06737 0.419066 15.702 0.884724 4.95024 10.9252
65	5.91	3.542	0.800507 15.0811 0.942151 0.463972 16.4409 0.908389 4.731 10.641
66	6.166	5.009	0.583159 17.6007 0.491509 0.732186 24.2574 0.983996 3.59576 9.76176
67	5.009	3.978	0.607695 14.1632 0.63307 0.707735 15.6497 0.980372 3.04394 8.05294
68	7.672	2.947	0.923281 17.5167 1.76676 0.238071 17.7574 0.727253 7.08342 14.7554
69	5.861	3.929	0.742033 15.5282 0.759342 0.548865 18.086 0.942566 4.34906 10.2101
70	4.911	4.05	0.565601 14.1084 0.598811 0.748907 15.6212 0.986208 2.77766 7.68866
71	4.523	3.346	0.672855 12.4298 0.807988 0.636281 11.8862 0.966768 3.04332 7.56632
72	7.151	3.346	0.883778 17.0349 1.27745 0.320065 18.7924 0.813793 6.3199 13.4709
73	5.591	4.393	0.618573 15.7393 0.579425 0.696478 19.2904 0.978538 3.45844 9.04944
74	4.48	3.514	0.620287 12.6028 0.725612 0.694681 12.3643 0.978236 2.77889 7.25889
75	4.911	4.852	0.154542 15.3358 0.417213 0.982033 18.7146 0.999945 0.758958 5.66996
76	7.151	4.168	0.812576 18.0899 0.823268 0.444981 23.4091 0.898919 5.81073 12.9617
77	6.82	4.911	0.693883 18.5492 0.565555 0.611052 26.3054 0.960734 4.73228 11.5523
78	4.752	4.349	0.403014 14.3028 0.50249 0.875527 16.2314 0.997061 1.91512 6.66712
79	6.103	3.346	0.836311 15.1601 1.09024 0.405951 16.0383 0.876933 5.10401 11.207
80	6.834	4.349	0.771378 17.7837 0.722647 0.507658 23.3429 0.927509 5.2716 12.1056
81	6.244	4.752	0.648693 17.3521 0.553019 0.663927 23.3039 0.972605 4.05044 10.2944
82	4.852	4.832	0.090703 15.2116 0.41562 0.993823 18.4136 0.999994 0.440091 5.29209
83	8.484	5.728	0.737678 22.5345 0.51716 0.554758 38.1675 0.94451 6.25846 14.7425
84	6.119	6.119	0 19.2234 0.326851 1 29.407 1 0 6.119
85	5.557	5.344	0.27421 17.1249 0.389168 0.943059 23.3237 0.999427 1.52378 7.08078
86	6.72	6.213	0.381052 20.3229 0.348174 0.888993 32.7914 0.997696 2.56067 9.28067
87	7.245	5.861	0.587848 20.6443 0.421818 0.727612 33.3503 0.983354 4.25896 11.504
88	5.557	4.911	0.467959 16.4588 0.460819 0.830796 21.4339 0.994297 2.60045 8.15745
89	5.975	5.308	0.459132 17.7388 0.424137 0.837316 24.9091 0.994766 2.74331 8.71831
90	5.29	5.009	0.321584 16.1806 0.421681 0.921389 20.8112 0.998884 1.70118 6.99118
91	4.752	4.67	0.18497 14.8003 0.435785 0.974228 17.4294 0.999886 0.878979 5.63098
92	5.29	3.542	0.742753 14.0095 0.843313 0.547885 14.7161 0.942238 3.92916 9.21916
93	5.308	5.123	0.261709 16.3863 0.404494 0.948179 21.3572 0.999528 1.38915 6.69715
94	5.91	5.626	0.306266 18.1235 0.373438 0.928792 26.1142 0.999091 1.81003 7.72003
95	6.648	4.586	0.72397 17.7953 0.632198 0.572947 23.945 0.950201 4.81295 11.461
96	6.213	5.778	0.367596 18.8416 0.3722 0.896839 28.1948 0.998027 2.28387 8.49687
97	8.171	3.542	0.901161 19.1244 1.30259 0.285404 22.7307 0.780991 7.36339 15.5344
98	5.362	4.752	0.463233 15.9015 0.474902 0.834304 20.0121 0.994552 2.48386 7.84586
99	5.504	4.05	0.677168 15.0944 0.671117 0.631197 17.5075 0.965608 3.72713 9.23113
100	5.894	3.779	0.767407 15.3765 0.825442 0.513393 17.4935 0.929766 4.5231 10.4171
101	6.29	4.168	0.748939 16.5969 0.724144 0.539406 20.5906 0.939342 4.71083 11.0008
102	5.591	4.393	0.618573 15.7393 0.579425 0.696478 19.2904 0.978538 3.45844 9.04944
103	5.591	4.97	0.458046 16.6035 0.452696 0.838109 21.8241 0.994821 2.56093 8.15193
104	4.327	4.144	0.287744 13.3078 0.503938 0.937237 14.083 0.9993 1.24507 5.57207
105	5.009	4.144	0.561744 14.4096 0.583367 0.752494 16.3027 0.986656 2.81378 7.82278
106	5.591	4.67	0.549839 16.1504 0.512726 0.763381 20.5067 0.987958 3.07415 8.66515
107	5.626	4.731	0.541164 16.2991 0.502717 0.771134 20.9046 0.988835 3.04459 8.67059
108	5.975	3.542	0.805347 15.1945 0.952513 0.456421 16.6217 0.904714 4.81195 10.7869
109	5.557	3.779	0.733172 14.7982 0.778245 0.560796 16.4933 0.946449 4.07424 9.63124
110	5.308	5.142	0.248131 16.4159 0.40151 0.953458 21.4365 0.999622 1.31708 6.62508
111	5.557	4.67	0.541995 16.0948 0.509608 0.770397 20.382 0.988754 3.01187 8.56887
112	5.504	4.911	0.451522 16.3731 0.456424 0.842825 21.2294 0.995144 2.48518 7.98918
113	5.728	4.05	0.70716 15.4725 0.69843 0.594536 18.22 0.956389 4.05062 9.77862
114	4.67	4.67	0 14.6712 0.428266 1 17.1287 1 0 4.67
115	5.728	4.393	0.641726 15.9673 0.593623 0.671641 19.7631 0.9741 3.6758 9.4038
116	4.852	4.832	0.090703 15.2116 0.41562 0.993823 18.4136 0.999994 0.440091 5.29209
117	3.779	3.753	0.117102 11.8313 0.536599 0.989698 11.139 0.999982 0.442529 4.22153
118	6.876	6.691	0.230405 21.312 0.307174 0.959915 36.1341 0.999721 1.58426 8.46026
119	4.97	4.523	0.414476 14.9198 0.485885 0.868171 17.6552 0.996677 2.05994 7.02994
120	6.213	4.48	0.692864 16.907 0.619121 0.612301 21.861 0.96105 4.30476 10.5178
121	6.706	4.144	0.786214 17.2815 0.781005 0.485774 21.826 0.91837 5.27235 11.9784
122	5.123	4.393	0.514475 14.9697 0.530923 0.794064 17.6757 0.991195 2.63566 7.75866
123	4.752	3.431	0.691881 12.9377 0.807356 0.613503 12.8052 0.961352 3.28782 8.03982
124	5.29	4.832	0.407015 15.9077 0.453139 0.872985 20.0758 0.996932 2.15311 7.44311
125	6.166	4.48	0.687098 16.8277 0.614437 0.619315 21.6956 0.962788 4.23664 10.4026
126	5.728	4.393	0.641726 15.9673 0.593623 0.671641 19.7631 0.9741 3.6758 9.4038
127	8.358	4.832	0.815946 21.0906 0.715943 0.439579 31.719 0.896086 6.81967 15.1777
128	5.778	4.393	0.649575 16.0507 0.598805 0.662942 19.9356 0.97241 3.75324 9.53124
129	7.907	7.52	0.309019 24.2365 0.279644 0.92749 46.7003 0.999056 2.44341 10.3504
130	7.272	5.142	0.707118 19.6436 0.550072 0.59459 29.3681 0.956404 5.14216 12.4142
131	4.415	5.009	0.535896 14.8179 0.351932 1.20846 17.3689 0.994051 2.36598 6.78098
132	6.103	3.929	0.765209 15.9438 0.790696 0.516545 18.8328 0.930984 4.67007 10.7731
133	9.046	6.103	0.738126 24.021 0.485735 0.554154 43.3601 0.944313 6.67709 15.7231
134	5.344	4.05	0.652418 14.8261 0.651608 0.659755 16.9985 0.971773 3.48652 8.83052
135	6.29	5.728	0.413175 18.8882 0.38342 0.869018 28.2972 0.996723 2.59887 8.88887
136	5.861	4.523	0.635973 16.3789 0.572992 0.677926 20.8204 0.975276 3.72744 9.58844
137	5.728	3.954	0.72353 15.3364 0.732756 0.573523 17.7881 0.950374 4.14438 9.87238
138	7.042	4.415	0.779057 18.2339 0.722545 0.496423 24.4184 0.922923 5.48612 12.5281
139	5.894	5.142	0.48877 17.3554 0.445837 0.81486 23.803 0.993049 2.88081 8.77481
140	6.103	4.586	0.659809 16.8749 0.58037 0.651382 21.982 0.970052 4.02681 10.1298
141	5.711	5.344	0.352696 17.3699 0.399953 0.905173 23.97 0.998348 2.01425 7.72525
142	9.267	7.481	0.590178 26.3825 0.331169 0.725322 54.4488 0.983027 5.46918 14.7362
143	9.046	7.272	0.594776 25.708 0.34212 0.720769 51.6655 0.982363 5.38035 14.4263
144	5.894	4.144	0.711103 15.8877 0.686437 0.589542 19.1831 0.95501 4.19124 10.0852
145	7.481	5.778	0.635189 20.9132 0.448162 0.678777 33.949 0.975432 4.75185 12.2328
146	6.15	4.393	0.699831 16.6761 0.637357 0.603711 21.2191 0.958843 4.30396 10.454
147	10.34	5.711	0.833631 25.7399 0.634054 0.410476 46.3791 0.879669 8.61975 18.9597
148	5.975	4.911	0.569596 17.1406 0.495482 0.745157 23.0461 0.98573 3.40334 9.37834
149	5.894	5.728	0.235659 18.2567 0.359281 0.958053 26.5157 0.999694 1.38898 7.28298
150	5.778	5.272	0.409241 17.3664 0.415773 0.871559 23.9245 0.996858 2.36459 8.14259
151	5.29	4.67	0.469753 15.6603 0.485123 0.829453 19.4027 0.994197 2.48499 7.77499
152	4.523	4.168	0.388349 13.6575 0.520716 0.88461 14.8062 0.997499 1.7565 6.2795
153	5.29	3.753	0.704754 14.3075 0.751153 0.597564 15.5928 0.95721 3.72815 9.01815
154	9.644	4.911	0.860631 23.4714 0.799737 0.363387 37.1978 0.848491 8.29993 17.9439
155	7.784	5.861	0.658072 21.5401 0.453199 0.653361 35.8315 0.970465 5.12243 12.9064
156	5.142	3.929	0.645098 14.3125 0.66619 0.667921 15.8673 0.973386 3.3171 8.4591
157	6.876	5.009	0.685071 18.7843 0.548105 0.62176 27.0506 0.963381 4.71055 11.5866
158	5.344	4.911	0.394317 16.1157 0.443156 0.880958 20.6123 0.997328 2.10723 7.45123
159	5.29	2.947	0.830453 13.2017 1.21822 0.415802 12.2441 0.882825 4.3931 9.6831
160	5.344	3.075	0.817864 13.4658 1.13033 0.436484 12.9063 0.894433 4.37066 9.71466
161	7.481	3.168	0.905909 17.4207 1.4908 0.275574 18.6138 0.770747 6.7771 14.2581
162	4.349	4.05	0.364385 13.1973 0.530285 0.898666 13.8336 0.9981 1.58471 5.93371
163	5.975	3.978	0.746153 15.7919 0.755159 0.543238 18.6678 0.940664 4.45827 10.4333
164	7.481	3.542	0.880812 17.8722 1.19259 0.325787 20.8112 0.818751 6.58935 14.0704
165	7.272	2.813	0.922153 16.6257 1.838 0.240588 16.0662 0.730409 6.70589 13.9779
166	5.91	2.196	0.928403 13.4104 2.45105 0.2265 10.1932 0.712257 5.48686 11.3969
167	3.623	3.542	0.210272 11.2551 0.577565 0.966652 10.0788 0.999808 0.761817 4.38482
168	4.05	3.542	0.484903 11.9388 0.645636 0.817881 11.2666 0.993297 1.96386 6.01386
169	5.728	4.144	0.690362 15.6069 0.667104 0.615354 18.6429 0.961813 3.9544 9.6824
170	4.752	2.778	0.811325 12.0322 1.23152 0.446975 10.3681 0.89995 3.85541 8.60741
171	8.289	3.753	0.891628 19.5927 1.177 0.304659 24.4327 0.799821 7.3907 15.6797
172	5.91	4.05	0.72828 15.7818 0.720622 0.567285 18.7989 0.948478 4.30414 10.2141
173	7.558	4.393	0.813733 19.1032 0.783275 0.44313 26.077 0.897956 6.1502 13.7082
174	6.244	3.779	0.796057 15.9831 0.874458 0.470837 18.5323 0.911631 4.97058 11.2146
175	5.975	3.779	0.774586 15.5163 0.836785 0.502989 17.7339 0.925629 4.62815 10.6032
176	4.852	4.832	0.090703 15.2116 0.41562 0.993823 18.4136 0.999994 0.440091 5.29209
177	5.711	3.346	0.810393 14.4703 1.02021 0.448457 15.0082 0.900709 4.62815 10.3392
178	6.706	4.349	0.761194 17.5631 0.709112 0.522262 22.9057 0.933152 5.10457 11.8106
179	5.434	4.852	0.450262 16.1701 0.461645 0.843727 20.7076 0.995204 2.44672 7.88072
180	6.103	2.813	0.887441 14.4862 1.54253 0.312924 13.4835 0.807432 5.41605 11.5191
181	4.852	4.48	0.384006 14.6645 0.483498 0.887229 17.0722 0.997618 1.8632 6.7152
182	7.821	2.485	0.94818 17.2931 2.53303 0.1791 15.2644 0.64142 7.41571 15.2367
183	4.911	3.106	0.774595 12.7532 1.01812 0.502976 11.9801 0.925624 3.80404 8.71504
184	5.009	4.586	0.4022 15.0791 0.476335 0.876041 18.0416 0.997087 2.01462 7.02362
185	4.911	4.586	0.357738 14.9222 0.467016 0.902394 17.6886 0.998244 1.75685 6.66785
186	4.05	2.196	0.840235 10.0285 1.67966 0.399269 6.98517 0.872797 3.40295 7.45295
187	6.336	2.485	0.919879 14.5245 2.05207 0.245622 12.3661 0.736614 5.82835 12.1644
188	5.123	4.144	0.587945 14.5972 0.596643 0.727517 16.6738 0.983341 3.01204 8.13504
189	6.166	7.956	0.815401 22.272 0.194825 1.46567 38.529 0.976069 5.02776 11.1938
190	10.58	3.168	0.954117 23.1954 2.10836 0.163851 26.3245 0.614846 10.0946 20.6746
191	5.29	2.485	0.882797 12.6137 1.7133 0.321963 10.3246 0.815451 4.67 9.96
192	7.042	6.213	0.470729 20.8413 0.364858 0.82872 34.3627 0.994143 3.31487 10.3569
193	4.327	3.623	0.546743 12.5123 0.659296 0.766165 12.3125 0.988278 2.36576 6.69276
194	4.67	3.929	0.540526 13.5324 0.605038 0.771699 14.4108 0.988897 2.52425 7.19425
195	5.861	5.29	0.43053 17.5274 0.418881 0.857484 24.351 0.996071 2.52334 8.38434
196	4.852	4.393	0.42456 14.531 0.502838 0.861511 16.7406 0.996307 2.05996 6.91196
197	5.272	4.393	0.552866 15.2132 0.546365 0.760639 18.1897 0.987638 2.91471 8.18671
198	4.144	3.431	0.560811 11.9252 0.704058 0.753358 11.1668 0.986762 2.324 6.468
199	5.711	4.144	0.688099 15.5782 0.665124 0.618104 18.5875 0.962492 3.92973 9.64073
200	5.123	3.168	0.785873 13.2051 1.0209 0.486285 12.7467 0.918593 4.02603 9.14903
201	4.911	2.636	0.843739 12.1257 1.41354 0.393245 10.1673 0.868967 4.1436 9.0546
202	5.142	4.97	0.256478 15.885 0.416341 0.950247 20.0714 0.999566 1.31881 6.46081
203	4.832	4.05	0.545421 13.9789 0.589178 0.767348 15.3699 0.988412 2.63547 7.46747
204	5.009	3.346	0.744163 13.2543 0.894807 0.545962 13.1634 0.941591 3.72751 8.73651
205	6.486	3.168	0.872599 15.6157 1.29252 0.34136 16.1381 0.831647 5.65968 12.1457
206	5.557	4.05	0.684715 15.1836 0.67758 0.622188 17.6761 0.963485 3.80496 9.36196
207	4.327	3.542	0.574391 12.3914 0.689795 0.740615 12.0372 0.985137 2.48539 6.81239
208	4.832	3.623	0.661672 13.3491 0.736241 0.64925 13.7494 0.969602 3.1972 8.0292
209	3.978	2.672	0.740828 10.5468 1.11435 0.5505 8.34817 0.943111 2.94702 6.92502
210	4.832	4.05	0.545421 13.9789 0.589178 0.767348 15.3699 0.988412 2.63547 7.46747
211	4.911	3.346	0.731979 13.0868 0.8773 0.562385 12.9058 0.946952 3.59475 8.50575
212	4.393	3.514	0.600121 12.4587 0.711521 0.71542 12.1242 0.981563 2.63633 7.02933
213	4.852	4.832	0.090703 15.2116 0.41562 0.993823 18.4136 0.999994 0.440091 5.29209
214	4.852	4.05	0.550694 14.0116 0.591617 0.762608 15.4335 0.987868 2.67197 7.52397
215	5.626	4.393	0.624732 15.7975 0.583052 0.689989 19.4111 0.977432 3.51474 9.14074
216	4.586	3.542	0.635196 12.8201 0.731083 0.678769 12.7577 0.975431 2.91301 7.49901
217	8.393	5.344	0.771094 21.8446 0.587779 0.50807 35.2268 0.927673 6.47179 14.8648
218	6.862	4.97	0.689507 18.7047 0.555607 0.616394 26.7853 0.962071 4.7314 11.5934
219	5.434	4.393	0.588595 15.4796 0.563154 0.726879 18.7487 0.98325 3.19842 8.63242
220	6.213	5.557	0.447238 18.5026 0.402393 0.84588 27.1164 0.995347 2.77869 8.99169
221	3.514	3.514	0 11.0396 0.569152 1 9.69825 1 0 3.514
222	3.779	3.431	0.419161 11.332 0.642045 0.865099 10.1833 0.996509 1.58401 5.36301
223	5.557	5.308	0.295988 17.0689 0.394465 0.933546 23.1665 0.999212 1.64481 7.20181
224	5.591	3.753	0.741224 14.8198 0.793894 0.549963 16.48 0.942932 4.14419 9.73519
225	5.91	3.929	0.747017 15.6121 0.765691 0.542053 18.2373 0.940257 4.41487 10.3249
226	4.731	4.144	0.482448 13.9561 0.55099 0.819785 15.3979 0.993451 2.28246 7.01346
227	4.832	3.978	0.567662 13.8712 0.610699 0.746976 15.0967 0.985963 2.74294 7.57494
228	4.393	3.978	0.424279 13.1572 0.555216 0.861699 13.7251 0.996317 1.86386 6.25686
229	5.142	4.97	0.256478 15.885 0.416341 0.950247 20.0714 0.999566 1.31881 6.46081
230	6.486	5.123	0.613294 18.2983 0.494263 0.701974 26.097 0.979447 3.97782 10.4638
231	4.144	3.542	0.519073 12.0917 0.660621 0.790211 11.5281 0.990823 2.15104 6.29504
232	4.911	3.954	0.593097 13.9657 0.628241 0.722437 15.2509 0.982608 2.9127 7.8237
233	4.911	3.346	0.731979 13.0868 0.8773 0.562385 12.9058 0.946952 3.59475 8.50575
234	4.144	3.753	0.424033 12.4122 0.588427 0.861863 12.2149 0.996327 1.75719 5.90119
235	4.852	3.978	0.572552 13.9041 0.613227 0.742362 15.1592 0.985367 2.77802 7.63002
236	5.344	2.778	0.854266 13.0784 1.38494 0.374799 11.6597 0.856622 4.5652 9.9092
237	3.431	2.562	0.665137 9.46333 1.04542 0.645264 6.90382 0.96875 2.28209 5.71309
238	4.393	2.947	0.741602 11.6418 1.01165 0.54945 10.1679 0.942762 3.25786 7.65086
239	4.852	3.346	0.724179 12.9863 0.86676 0.572674 12.7508 0.950119 3.51371 8.36571
240	4.349	3.168	0.685106 11.8807 0.866661 0.621718 10.8209 0.963371 2.97953 7.32853
241	5.711	5.344	0.352696 17.3699 0.399953 0.905173 23.97 0.998348 2.01425 7.72525
242	6.648	5.778	0.494577 19.5426 0.398259 0.81027 30.1688 0.992663 3.28795 9.93595
243	6.166	4.393	0.701717 16.7032 0.639015 0.601363 21.2743 0.958225 4.32679 10.4928
244	4.05	2.813	0.719427 10.8681 1.02364 0.578858 8.94777 0.951955 2.91368 6.96368
245	4.97	4.523	0.414476 14.9198 0.485885 0.868171 17.6552 0.996677 2.05994 7.02994
246	3.542	3.542	0 11.1275 0.564653 1 9.85342 1 0 3.542
247	4.523	4.327	0.291188 13.9033 0.483151 0.935708 15.371 0.999264 1.31704 5.84004
248	6.589	5.272	0.599838 18.6887 0.474131 0.715705 27.2825 0.981606 3.95233 10.5413
249	5.29	4.415	0.550866 15.2756 0.542781 0.762452 18.3432 0.98785 2.91408 8.20408
250	4.832	4.05	0.545421 13.9789 0.589178 0.767348 15.3699 0.988412 2.63547 7.46747
251	5.344	4.168	0.625854 14.9986 0.615235 0.688798 17.4938 0.977225 3.34456 8.68856
252	3.514	3.075	0.483994 10.3615 0.743261 0.818587 8.48666 0.993354 1.70076 5.21476
253	4.97	4.05	0.579617 14.2055 0.606005 0.735611 15.8089 0.984466 2.88069 7.85069
254	4.67	3.779	0.587523 13.3086 0.654023 0.727931 13.8607 0.983399 2.74373 7.41373
255	5.362	3.431	0.768481 13.979 0.910994 0.511848 14.449 0.929163 4.12059 9.48259
256	4.523	4.393	0.238029 14.006 0.468742 0.957198 15.6055 0.999681 1.07661 5.59961
257	5.728	5.009	0.485068 16.8846 0.456595 0.817753 22.5343 0.993287 2.77847 8.50647
258	6.589	4.393	0.745311 17.4234 0.682853 0.544393 22.7337 0.941058 4.91085 11.4999
259	6.103	4.05	0.74808 16.1117 0.744155 0.540589 19.4128 0.939752 4.56553 10.6685
260	5.362	3.753	0.714216 14.4296 0.761377 0.585568 15.805 0.953891 3.82963 9.19163
261	6.531	3.168	0.874475 15.6966 1.30149 0.337838 16.2501 0.828805 5.71119 12.2422
262	4.832	4.393	0.416475 14.4988 0.500766 0.866865 16.6716 0.996606 2.01241 6.84441
263	4.586	3.978	0.497572 13.4693 0.579608 0.807879 14.3281 0.992456 2.28187 6.86787
264	4.48	4.48	0 14.0743 0.446429 1 15.7633 1 0 4.48
265	5.434	4.832	0.457488 16.1397 0.465474 0.838515 20.6223 0.99485 2.48599 7.91999
266	5.728	5.29	0.383518 17.3139 0.409375 0.887522 23.7984 0.997631 2.19679 7.92479
267	5.711	5.894	0.255174 18.2302 0.328792 1.04845 26.437 0.999627 1.4573 7.1683
268	6.531	3.431	0.850892 16.0294 1.1096 0.380769 17.5991 0.860722 5.55718 12.0882
269	4.586	4.168	0.417116 13.7586 0.527969 0.866444 15.0125 0.996583 1.9129 6.4989
270	4.327	4.327	0 13.5937 0.462214 1 14.705 1 0 4.327
271	5.626	4.05	0.694107 15.3 0.685993 0.610777 17.8955 0.960665 3.90504 9.53104
272	4.911	4.852	0.154542 15.3358 0.417213 0.982033 18.7146 0.999945 0.758958 5.66996
273	5.778	4.393	0.649575 16.0507 0.598805 0.662942 19.9356 0.97241 3.75324 9.53124
274	5.009	4.144	0.561744 14.4096 0.583367 0.752494 16.3027 0.986656 2.81378 7.82278
275	5.123	4.168	0.581445 14.6328 0.589792 0.733846 16.7703 0.984225 2.97874 8.10174
276	10.769	2.778	0.966155 23.175 2.79088 0.131019 23.4962 0.549755 10.4045 21.1735
277	4.731	4.144	0.482448 13.9561 0.55099 0.819785 15.3979 0.993451 2.28246 7.01346
278	6.604	3.198	0.874929 15.8653 1.29146 0.336982 16.5873 0.828108 5.77803 12.382
279	7.672	6.648	0.499129 22.5226 0.347181 0.806629 40.058 0.992347 3.82932 11.5013
280	6.29	3.106	0.869576 15.186 1.304 0.346997 15.3441 0.836109 5.46963 11.7596
281	9.911	4.415	0.8953 23.3391 1.01692 0.297317 34.3667 0.792827 8.87331 18.7843
282	2.947	2.366	0.596181 8.37061 1.05288 0.719369 5.47627 0.982156 1.75694 4.70394
283	4.911	4.327	0.472961 14.5255 0.524597 0.827038 16.6896 0.994016 2.32271 7.23371
284	6.244	2.813	0.89277 14.7419 1.57817 0.302385 13.795 0.797678 5.57446 11.8185
285	5.362	3.779	0.709432 14.4665 0.750936 0.591664 15.9145 0.9556 3.80397 9.16597
286	5.711	2.636	0.887106 13.5602 1.64381 0.313581 11.8235 0.808025 5.06626 10.7773
287	6.15	3.978	0.762635 16.0925 0.777277 0.520217 19.2145 0.932382 4.6902 10.8402
288	4.415	4.168	0.32979 13.4849 0.508283 0.917266 14.4527 0.998758 1.45602 5.87102
289	4.731	3.728	0.615683 13.3341 0.680818 0.699495 13.8522 0.97904 2.9128 7.6438
290	6.103	4.05	0.74808 16.1117 0.744155 0.540589 19.4128 0.939752 4.56553 10.6685
291	5.894	4.97	0.537552 17.096 0.47723 0.774318 23.0068 0.989184 3.16833 9.06233
292	5.975	3.075	0.857404 14.583 1.2638 0.369199 14.4302 0.852681 5.12299 11.098
293	4.97	4.349	0.484032 14.6545 0.525542 0.818558 16.976 0.993352 2.40564 7.37564
294	5.975	4.327	0.689607 16.286 0.638255 0.616273 20.3055 0.962041 4.1204 10.0954
295	5.626	3.431	0.792519 14.4364 0.955847 0.476246 15.1604 0.91412 4.45871 10.0847
296	5.009	2.636	0.850328 12.2998 1.44175 0.381761 10.3702 0.861394 4.25929 9.26829
297	4.67	2.562	0.83608 11.6026 1.42295 0.406344 9.39693 0.877173 3.90449 8.57449
298	7.205	3.106	0.902309 16.843 1.49369 0.283042 17.5762 0.77857 6.50114 13.7061
299	5.344	4.05	0.652418 14.8261 0.651608 0.659755 16.9985 0.971773 3.48652 8.83052
300	5.29	3.514	0.747491 13.9703 0.856805 0.541401 14.5998 0.940033 3.95423 9.24423
301	5.142	2.196	0.904218 11.9958 2.13254 0.279094 8.86858 0.774466 4.64949 9.79149
302	6.691	2.562	0.923789 15.2676 2.03874 0.236937 13.4636 0.725817 6.18107 12.8721
303	5.975	3.728	0.781478 15.4465 0.859837 0.492841 17.4946 0.921414 4.66933 10.6443
304	8.786	6.15	0.714165 23.6445 0.464591 0.585633 42.4381 0.953909 6.27466 15.0607
305	9.236	5.272	0.821082 23.2165 0.664604 0.431258 38.2428 0.891594 7.58352 16.8195
306	9.872	4.752	0.876522 23.6808 0.874344 0.33397 36.8444 0.825634 8.65303 18.525
307	9.056	7.272	0.595974 25.7246 0.342498 0.719575 51.7226 0.982187 5.39714 14.4531
308	10.037	3.728	0.928463 22.7733 1.44438 0.226364 29.388 0.712077 9.31898 19.356
309	8.895	5.308	0.802435 22.6672 0.631414 0.460975 37.0823 0.906944 7.13766 16.0327
310	7.151	5.29	0.672874 19.6518 0.511076 0.636258 29.7107 0.966762 4.81173 11.9627
311	8.358	4.586	0.836022 20.7664 0.794812 0.406441 30.1041 0.877232 6.98747 15.3455
312	8.698	6.691	0.638939 24.2759 0.388568 0.674695 45.7089 0.974676 5.55749 14.2555
313	5.975	5.29	0.464914 17.7114 0.427028 0.833061 24.8247 0.994463 2.77786 8.75286
314	7.919	6.15	0.629978 22.187 0.418745 0.684396 38.2503 0.976448 4.98879 12.9078
315	6.29	5.123	0.580209 17.9744 0.479327 0.735039 25.3084 0.984388 3.64952 9.93952
316	7.245	4.48	0.785897 18.6745 0.721959 0.48625 25.4921 0.918578 5.69382 12.9388
317	9.056	4.67	0.856781 22.1147 0.830487 0.370314 33.2157 0.853473 7.75901 16.815
318	8.393	4.393	0.85208 20.5787 0.869811 0.378674 28.958 0.859295 7.1515 15.5445
319	5.975	4.415	0.673802 16.4127 0.613065 0.635169 20.7185 0.966516 4.02597 10.001
320	8.797	6.29	0.699108 23.8625 0.444696 0.604608 43.4585 0.959078 6.15005 14.947
321	8.335	4.731	0.8233 20.9163 0.744783 0.427633 30.9705 0.889588 6.86221 15.1972
322	5.711	5.142	0.43513 17.0596 0.431994 0.854338 23.064 0.995882 2.48503 8.19603
323	5.778	3.106	0.843228 14.2724 1.19786 0.394127 14.0951 0.869534 4.87217 10.6502
324	9.319	3.075	0.943991 20.7247 1.9711 0.189546 22.5063 0.65847 8.79705 18.1161
325	5.272	3.954	0.661438 14.5662 0.674423 0.649519 16.372 0.969659 3.4871 8.7591
326	6.589	2.636	0.916489 15.1638 1.89653 0.25304 13.6413 0.745502 6.03874 12.6277
327	8.631	5.728	0.748039 22.7861 0.52612 0.540646 38.8288 0.939772 6.45633 15.0873
328	7.029	5.272	0.661397 19.421 0.505793 0.649565 29.1044 0.969669 4.64896 11.678
329	8.53	4.48	0.850976 20.9342 0.850008 0.380622 30.0135 0.860622 7.25882 15.7888
330	5.272	4.415	0.546525 15.2461 0.540934 0.76636 18.2808 0.9883 2.88128 8.15328
331	4.852	4.832	0.090703 15.2116 0.41562 0.993823 18.4136 0.999994 0.440091 5.29209
332	4.832	4.393	0.416475 14.4988 0.500766 0.866865 16.6716 0.996606 2.01241 6.84441
333	8.631	6.691	0.631681 24.1643 0.385575 0.682566 45.3568 0.976121 5.45203 14.083
334	6.589	6.589	0 20.7 0.303536 1 34.098 1 0 6.589
335	6.946	5.434	0.622876 19.519 0.470463 0.691954 29.6445 0.977771 4.3265 11.2725
336	6.29	4.168	0.748939 16.5969 0.724144 0.539406 20.5906 0.939342 4.71083 11.0008
337	6.706	4.731	0.708722 18.0994 0.599222 0.592562 24.9176 0.955848 4.75269 11.4587
338	7.481	4.05	0.840784 18.516 0.912178 0.39833 23.796 0.872206 6.2899 13.7709
339	8.841	7.205	0.579527 25.2705 0.340615 0.735697 50.0294 0.984478 5.1236 13.9646
340	9.236	5.272	0.821082 23.2165 0.664604 0.431258 38.2428 0.891594 7.58352 16.8195
341	4.67	4.05	0.497894 13.7147 0.569425 0.80762 14.8546 0.992434 2.32517 6.99517
342	6.336	5.728	0.427447 18.9621 0.386224 0.859571 28.5041 0.996194 2.7083 9.0443
343	5.434	3.929	0.690806 14.8025 0.704021 0.614814 16.7684 0.961679 3.75384 9.18784
344	5.009	4.586	0.4022 15.0791 0.476335 0.876041 18.0416 0.997087 2.01462 7.02362
345	5.91	3.106	0.850763 14.5069 1.22522 0.380996 14.4171 0.860877 5.02801 10.938
346	5.861	3.542	0.796731 14.9957 0.934339 0.469802 16.3046 0.911148 4.66964 10.5306
347	6.29	4.05	0.765127 16.4332 0.766956 0.516662 20.0076 0.931029 4.81265 11.1026
348	6.213	5.557	0.447238 18.5026 0.402393 0.84588 27.1164 0.995347 2.77869 8.99169
349	3.954	3.542	0.444454 11.7836 0.630332 0.847848 10.9996 0.995475 1.75737 5.71137
350	4.752	3.929	0.562482 13.6667 0.615662 0.751811 14.6639 0.986571 2.67291 7.42491
351	3.929	3.106	0.612421 11.0884 0.814534 0.702877 9.58459 0.979594 2.4062 6.3352
352	7.083	3.106	0.898724 16.6205 1.4684 0.290386 17.2786 0.786016 6.36566 13.4487
353	6.946	3.623	0.853193 17.0146 1.05835 0.376704 19.7648 0.857942 5.92628 12.8723
354	5.728	4.523	0.613583 16.1579 0.559989 0.701674 20.3479 0.979398 3.51461 9.24261
355	6.244	4.144	0.748019 16.4846 0.727199 0.540674 20.3223 0.939782 4.67063 10.9146
356	4.327	3.346	0.63406 12.102 0.772974 0.679999 11.3711 0.975656 2.74358 7.07058
357	7.245	5.975	0.565561 20.8139 0.405875 0.748944 33.999 0.986213 4.09749 11.3425
358	8.841	3.779	0.904044 20.6292 1.23816 0.279456 26.2403 0.774846 7.99265 16.8336
359	10.634	3.168	0.954593 23.2975 2.11912 0.162605 26.4589 0.61258 10.1511 20.7851
360	5.29	2.636	0.867005 12.8016 1.52263 0.35175 10.9519 0.839789 4.58646 9.87646
361	5.308	3.542	0.744794 14.0403 0.846182 0.5451 14.7662 0.941299 3.95337 9.26137
362	5.778	3.198	0.832863 14.3922 1.12993 0.411767 14.5126 0.880441 4.81228 10.5903
363	4.752	2.813	0.805966 12.0791 1.20107 0.455449 10.4987 0.904232 3.82995 8.58195
364	8.53	4.05	0.880097 20.3923 1.04009 0.327159 27.1328 0.819922 7.50722 16.0372
365	4.586	2.672	0.812728 11.5999 1.28467 0.444737 9.62411 0.898793 3.72717 8.31317
366	5.362	3.542	0.750761 14.1328 0.854791 0.536887 14.9164 0.93846 4.02558 9.38758
367	4.752	3.753	0.6134 13.4057 0.67476 0.701864 14.007 0.979429 2.91487 7.66687
368	5.894	3.542	0.799287 15.0532 0.9396 0.465862 16.3964 0.909291 4.71099 10.605
369	6.29	5.557	0.468496 18.627 0.40738 0.830395 27.4524 0.994267 2.94684 9.23684
370	5.504	6.531	0.638748 18.939 0.258077 1.29256 28.2324 0.989112 3.51567 9.01967
371	5.434	4.48	0.565951 15.6089 0.541494 0.748579 19.12 0.986166 3.07538 8.50938
372	5.142	3.168	0.787666 13.2381 1.02469 0.483593 12.794 0.917412 4.05018 9.19218
373	6.244	3.978	0.770788 16.2546 0.789157 0.508514 19.5082 0.927849 4.8128 11.0568
374	8.895	5.91	0.747361 23.4926 0.509332 0.54158 41.2879 0.940094 6.64778 15.5428
375	7.272	3.929	0.841478 17.9885 0.942149 0.397139 22.4402 0.871453 6.11923 13.3912
376	8.884	3.514	0.918448 20.3994 1.43891 0.248765 24.5189 0.740417 8.15949 17.0435
377	8.064	3.623	0.893391 19.0268 1.22869 0.301146 22.9461 0.796502 7.2043 15.2683
378	4.911	3.542	0.692687 13.3652 0.782894 0.612517 13.6618 0.961104 3.40179 8.31279
379	5.778	3.954	0.729182 15.4215 0.739153 0.566094 17.9434 0.94811 4.21321 9.99121
380	6.706	5.142	0.641915 18.692 0.507259 0.671433 27.0823 0.97406 4.30468 11.0107
381	7.364	3.978	0.84154 18.2152 0.93071 0.397033 23.0074 0.871386 6.1971 13.5611
382	9.664	5.434	0.826938 24.1836 0.654557 0.421642 41.2445 0.886205 7.99153 17.6555
383	5.728	5.272	0.390999 17.2862 0.412176 0.882996 23.7175 0.997424 2.23964 7.96764
384	4.852	4.393	0.42456 14.531 0.502838 0.861511 16.7406 0.996307 2.05996 6.91196
385	5.728	4.168	0.685945 15.6413 0.659443 0.620708 18.7508 0.963127 3.92909 9.65709
386	5.591	3.346	0.801151 14.2606 0.998775 0.462972 14.6928 0.907909 4.47924 10.0702
387	5.711	3.753	0.753757 15.0255 0.810933 0.532721 16.8337 0.936982 4.30471 10.0157
388	7.685	4.393	0.820509 19.3261 0.796437 0.432191 26.5152 0.892105 6.30561 13.9906
389	8.289	6.691	0.590258 23.5975 0.370297 0.725243 43.5595 0.983015 4.89265 13.1817
390	4.393	3.954	0.435749 13.1205 0.561976 0.853912 13.6423 0.995856 1.91424 6.30724
391	7.468	2.196	0.955789 16.3324 3.0972 0.159456 12.8803 0.606789 7.13783 14.6058
392	4.731	2.947	0.782291 12.2239 1.08949 0.491633 10.9502 0.9209 3.70102 8.43202
393	6.119	3.542	0.815432 15.4466 0.975469 0.440405 17.0223 0.896523 4.98963 11.1086
394	5.894	5.009	0.527029 17.1546 0.469827 0.78345 23.1873 0.990145 3.10631 9.00031
395	6.119	4.832	0.61353 17.2612 0.524151 0.701729 23.2219 0.979407 3.75419 9.87319
396	7.685	2.636	0.939333 17.1976 2.21199 0.200887 15.9103 0.67601 7.21878 14.9038
397	4.852	3.542	0.683438 13.2657 0.773488 0.623723 13.4977 0.963852 3.31604 8.16804
398	4.752	3.779	0.606289 13.4441 0.665507 0.709171 14.104 0.980598 2.88109 7.63309
399	3.978	3.542	0.455184 11.8223 0.634158 0.840186 11.0663 0.994965 1.81072 5.78872
400	5.504	5.29	0.276134 16.9568 0.393366 0.942249 22.8678 0.999411 1.51984 7.02384
401	4.911	2.813	0.819698 12.3577 1.24125 0.433511 10.85 0.892825 4.02554 8.93654
402	5.861	2.24	0.924085 13.369 2.33618 0.236273 10.3112 0.724975 5.41606 11.2771
403	6.15	3.954	0.765928 16.0593 0.786741 0.515516 19.0986 0.930588 4.71045 10.8605
404	7.772	3.431	0.897283 18.2646 1.32045 0.293313 20.9432 0.788918 6.97368 14.7457
405	4.415	3.753	0.526691 12.8513 0.626908 0.78374 13.0137 0.990175 2.32534 6.74034
406	5.434	5.29	0.228686 16.846 0.388363 0.960515 22.5769 0.99973 1.24268 6.67668
407	4.832	3.198	0.749647 12.7444 0.944931 0.538428 12.1366 0.939001 3.62229 8.45429
408	6.396	4.168	0.758514 16.7789 0.736348 0.526052 20.9376 0.934559 4.85145 11.2475
409	5.29	3.978	0.65918 14.6312 0.668584 0.652099 16.5276 0.970202 3.48706 8.77706
410	5.142	3.431	0.744834 13.6009 0.873616 0.545046 13.8562 0.94128 3.82994 8.97194
411	6.15	3.978	0.762635 16.0925 0.777277 0.520217 19.2145 0.932382 4.6902 10.8402
412	6.946	3.106	0.894452 16.3712 1.44 0.29902 16.9444 0.794469 6.21286 13.1589
413	5.861	5.142	0.479897 17.3019 0.443341 0.821752 23.6698 0.993607 2.81268 8.67368
414	5.711	3.753	0.753757 15.0255 0.810933 0.532721 16.8337 0.936982 4.30471 10.0157
415	6.589	3.728	0.824548 16.519 0.948195 0.425583 19.2924 0.88844 5.43295 12.0219
416	5.894	4.911	0.552941 17.0076 0.488765 0.760571 22.7337 0.98763 3.25904 9.15304
417	4.168	3.978	0.298484 12.7974 0.526779 0.932407 13.0221 0.999184 1.24408 5.41208
418	5.728	4.586	0.599161 16.2509 0.544709 0.716385 20.6313 0.981709 3.43199 9.15999
419	4.393	5.29	0.670872 15.2427 0.313964 1.32142 18.2518 0.987176 2.94714 7.34014
420	5.308	4.168	0.619204 14.9388 0.61109 0.695817 17.3759 0.978427 3.28674 8.59474
421	6.706	3.779	0.826099 16.7923 0.93916 0.423029 19.9035 0.886995 5.53982 12.2458
422	5.29	3.779	0.699772 14.3446 0.740853 0.603784 15.7008 0.958862 3.70179 8.99179
423	5.29	3.431	0.761145 13.855 0.898761 0.522333 14.255 0.933178 4.02645 9.31645
424	8.664	3.075	0.934898 19.5003 1.83256 0.211441 20.9244 0.691485 8.09995 16.764
425	4.911	3.954	0.593097 13.9657 0.628241 0.722437 15.2509 0.982608 2.9127 7.8237
426	5.894	4.393	0.666691 16.2449 0.610826 0.643467 20.3358 0.96836 3.92948 9.82348
427	7.151	4.731	0.749869 18.8583 0.638985 0.53812 26.5711 0.938893 5.36232 12.5133
428	7.821	2.947	0.926292 17.7924 1.80108 0.231301 18.1022 0.718576 7.24453 15.0655
429	5.626	3.929	0.715742 15.1276 0.728896 0.583611 17.3609 0.953332 4.02676 9.65276
430	4.67	4.144	0.461065 13.8573 0.543885 0.8359 15.1994 0.994666 2.15318 6.82318
431	5.728	4.144	0.690362 15.6069 0.667104 0.615354 18.6429 0.961813 3.9544 9.6824
432	4.586	4.415	0.270526 14.14 0.470547 0.944594 15.9021 0.999459 1.24063 5.82663
433	5.626	3.168	0.826389 14.0847 1.12114 0.42255 13.9983 0.886723 4.64926 10.2753
434	5.344	3.954	0.672722 14.687 0.683633 0.636437 16.5956 0.966803 3.59503 8.93903
435	5.894	4.523	0.64118 16.4339 0.576218 0.672241 20.9376 0.974213 3.77911 9.67311
436	5.009	4.05	0.588435 14.2697 0.610761 0.727036 15.9329 0.983272 2.94747 7.95647
437	7.558	5.626	0.66776 20.8207 0.47757 0.642228 33.3962 0.968089 5.04693 12.6049
438	4.523	3.106	0.726929 12.0872 0.937678 0.569066 11.0336 0.949025 3.2879 7.8109
439	5.142	4.911	0.296361 15.7933 0.426405 0.933376 19.8332 0.999208 1.52389 6.66589
440	5.362	3.168	0.8068 13.6214 1.06853 0.454138 13.3414 0.903579 4.32606 9.68806
441	4.752	4.05	0.523098 13.8481 0.579424 0.786806 15.1155 0.990485 2.48576 7.23776
442	5.142	4.393	0.51972 15.0007 0.532893 0.789666 17.7412 0.990769 2.6724 7.8144
443	5.91	4.523	0.643658 16.4606 0.577782 0.669512 20.9944 0.973693 3.80402 9.71402
444	7.151	3.106	0.900747 16.7444 1.4825 0.286254 17.4445 0.781856 6.44124 13.5922
445	4.05	4.05	0 12.7235 0.493827 1 12.8825 1 0 4.05
446	5.29	4.393	0.557116 15.2427 0.548231 0.75676 18.2518 0.987176 2.94714 8.23714
447	5.91	4.67	0.612867 16.6761 0.541981 0.702416 21.6768 0.979519 3.62204 9.53204
448	4.731	4.523	0.293254 14.538 0.462519 0.934782 16.8062 0.999242 1.38738 6.11838
449	4.523	4.144	0.400707 13.6206 0.526765 0.87698 14.721 0.997134 1.8124 6.3354
450	4.911	4.393	0.447023 14.626 0.508953 0.846032 16.9442 0.995357 2.19533 7.10633
451	4.731	4.523	0.293254 14.538 0.462519 0.934782 16.8062 0.999242 1.38738 6.11838
452	4.67	4.349	0.364347 14.1715 0.493819 0.898688 15.9513 0.998101 1.7015 6.3715
453	5.362	5.29	0.163326 16.7323 0.383218 0.979926 22.2778 0.999931 0.875753 6.23775
454	8.335	3.075	0.929459 18.8884 1.76297 0.224083 20.1299 0.709022 7.74704 16.082
455	4.415	3.753	0.526691 12.8513 0.626908 0.78374 13.0137 0.990175 2.32534 6.74034
456	6.29	4.586	0.684414 17.189 0.598153 0.622551 22.6555 0.963572 4.30496 10.595
457	8.1	6.834	0.536809 23.5004 0.346869 0.77497 43.476 0.989254 4.34815 12.4482
458	6.648	4.832	0.686812 18.1457 0.569465 0.619661 25.2295 0.962873 4.56593 11.2139
459	5.861	5.29	0.43053 17.5274 0.418881 0.857484 24.351 0.996071 2.52334 8.38434
460	5.29	4.144	0.621562 14.8736 0.616093 0.69334 17.2173 0.978008 3.28806 8.57806
461	5.009	4.523	0.429694 14.9826 0.489697 0.858051 17.7938 0.996105 2.15234 7.16134
462	5.728	3.978	0.719509 15.3703 0.723941 0.578752 17.8961 0.951924 4.12135 9.84935
463	5.711	2.778	0.87372 13.7355 1.48005 0.339258 12.4605 0.829956 4.98981 10.7008
464	5.711	5.29	0.37683 17.2867 0.40816 0.891488 23.7278 0.997805 2.15207 7.86307
465	5.009	4.586	0.4022 15.0791 0.476335 0.876041 18.0416 0.997087 2.01462 7.02362
466	9.141	6.244	0.730347 24.3814 0.468919 0.564552 44.8277 0.947631 6.6761 15.8171
467	9.046	6.244	0.723571 24.2195 0.464046 0.573468 44.3618 0.950358 6.54542 15.5914
468	6.72	4.911	0.682588 18.3806 0.557262 0.624742 25.9196 0.964096 4.58699 11.307
469	8.347	7.907	0.320388 25.5364 0.267016 0.921981 51.8361 0.998901 2.67428 11.0213
470	7.151	4.48	0.779433 18.5116 0.712592 0.495869 25.1614 0.922691 5.57372 12.7247
471	6.589	4.752	0.692725 17.9314 0.583575 0.612471 24.5915 0.961092 4.56436 11.1534
472	5.728	5.344	0.359978 17.3971 0.401144 0.901146 24.0414 0.998197 2.06195 7.78995
473	6.396	4.05	0.773981 16.6161 0.779881 0.503872 20.3448 0.925987 4.95039 11.3464
474	7.919	4.415	0.830164 19.7671 0.812529 0.416285 27.4594 0.883107 6.57407 14.4931
475	6.531	6.213	0.308238 20.0213 0.338382 0.92786 31.8692 0.999066 2.01311 8.54411
476	9.823	4.168	0.905517 22.8842 1.13089 0.276392 32.156 0.771617 8.89489 18.7179
477	5.728	4.852	0.531486 16.6475 0.486622 0.779609 21.828 0.989748 3.04435 8.77235
478	6.648	5.711	0.511883 19.4414 0.407659 0.796218 29.819 0.9914 3.403 10.051
479	8.393	6.244	0.668232 23.1158 0.430548 0.64168 41.1595 0.967969 5.60847 14.0015
480	5.91	4.67	0.612867 16.6761 0.541981 0.702416 21.6768 0.979519 3.62204 9.53204
481	7.029	5.009	0.701551 19.0426 0.560301 0.60157 27.6525 0.95828 4.9312 11.9602
482	8.076	5.009	0.784418 20.8372 0.64376 0.488463 31.7715 0.919539 6.33496 14.411
483	6.213	5.29	0.524451 18.098 0.444038 0.785654 25.8135 0.990369 3.25842 9.47142
484	8.207	5.344	0.758948 21.5241 0.574753 0.52544 34.4462 0.934333 6.22868 14.4357
485	6.166	4.852	0.617086 17.3686 0.523832 0.698033 23.4971 0.978798 3.80495 9.97095
486	10.543	7.042	0.744223 27.8969 0.425209 0.545881 58.3109 0.941563 7.84634 18.3893
487	6.15	4.852	0.614466 17.3421 0.522473 0.700759 23.4361 0.979248 3.77897 9.92897
488	5.975	4.731	0.610782 16.8738 0.533903 0.704567 22.2014 0.979867 3.64942 9.62442
489	5.344	4.852	0.419113 16.0252 0.453999 0.86513 20.3647 0.996511 2.23974 7.58374
490	6.72	5.009	0.666632 18.522 0.53567 0.643536 26.4369 0.968375 4.47977 11.1998
491	5.728	4.832	0.537011 16.6175 0.490658 0.774793 21.738 0.989235 3.076 8.804
492	4.05	3.978	0.187722 12.6106 0.511865 0.973452 12.6535 0.999879 0.760274 4.81027
493	5.778	4.05	0.713226 15.5573 0.704527 0.586835 18.379 0.95425 4.12102 9.89902
494	8.393	6.589	0.619421 23.6191 0.386641 0.69559 43.4337 0.978389 5.1988 13.5918
495	6.396	5.272	0.566204 18.3706 0.460243 0.748343 26.4834 0.986137 3.62144 10.0174
496	6.604	5.975	0.425933 19.7714 0.369966 0.86059 30.9909 0.996254 2.81286 9.41686
497	5.778	4.852	0.542993 16.7293 0.490869 0.769511 22.0185 0.988655 3.13742 8.91542
498	5.728	3.753	0.755453 15.0547 0.813347 0.530351 16.8838 0.936129 4.32724 10.0552
499	6.531	4.67	0.699072 17.7161 0.59893 0.604652 23.9545 0.959089 4.56564 11.0966
500	4.911	4.393	0.447023 14.626 0.508953 0.846032 16.9442 0.995357 2.19533 7.10633
501	5.308	4.731	0.453422 15.7823 0.474302 0.841459 19.723 0.995052 2.40676 7.71476
502	5.711	4.327	0.652649 15.8427 0.610054 0.659496 19.4084 0.971721 3.72728 9.43828
503	4.586	4.415	0.270526 14.14 0.470547 0.944594 15.9021 0.999459 1.24063 5.82663
504	7.907	4.393	0.831461 19.7171 0.819444 0.414118 27.2812 0.881835 6.57436 14.4814
505	4.852	4.393	0.42456 14.531 0.502838 0.861511 16.7406 0.996307 2.05996 6.91196
506	6.706	3.753	0.82873 16.758 0.952218 0.418671 19.7666 0.884495 5.55747 12.2635
507	5.728	3.779	0.751493 15.0909 0.802194 0.535872 17.0008 0.938103 4.30455 10.0325
508	4.852	3.929	0.586749 13.8313 0.628618 0.728688 14.9724 0.983507 2.8469 7.6989
509	7.311	4.327	0.80605 18.5826 0.780968 0.455318 24.8458 0.904167 5.89303 13.204
510	9.046	4.731	0.852337 22.1749 0.808315 0.37822 33.6124 0.858984 7.71024 16.7562
511	4.852	4.415	0.414753 14.5647 0.49784 0.86799 16.8245 0.996668 2.01238 6.86438
512	6.103	5.123	0.543478 17.6674 0.465077 0.76908 24.556 0.988607 3.31685 9.41985
513	5.009	3.779	0.656367 13.8718 0.701499 0.655298 14.8668 0.970866 3.28774 8.29674
514	5.778	4.415	0.645092 16.0828 0.592852 0.667928 20.0354 0.973387 3.72734 9.50534
515	5.711	4.48	0.620191 16.0664 0.569097 0.694782 20.0946 0.978253 3.54191 9.25291
516	3.978	3.978	0 12.4973 0.502765 1 12.4285 1 0 3.978
517	5.29	3.978	0.65918 14.6312 0.668584 0.652099 16.5276 0.970202 3.48706 8.77706
518	4.05	3.954	0.216438 12.5731 0.518098 0.964656 12.5771 0.999784 0.876575 4.92658
519	5.557	4.731	0.524584 16.1864 0.496552 0.785541 20.6482 0.990358 2.91511 8.47211
520	4.144	3.542	0.519073 12.0917 0.660621 0.790211 11.5281 0.990823 2.15104 6.29504
521	4.911	4.731	0.268256 15.1469 0.438828 0.945528 18.2479 0.999477 1.31741 6.22841
522	3.929	2.947	0.661366 10.8559 0.904798 0.649602 9.09394 0.969677 2.59851 6.52751
523	5.344	2.562	0.877588 12.8062 1.62831 0.331947 10.7531 0.823955 4.68983 10.0338
524	4.393	3.431	0.624512 12.3364 0.746362 0.690223 11.8378 0.977472 2.74348 7.13648
525	3.929	2.947	0.661366 10.8559 0.904798 0.649602 9.09394 0.969677 2.59851 6.52751
526	3.978	3.075	0.634404 11.1243 0.841404 0.679627 9.60727 0.975588 2.52366 6.50166
527	4.327	2.778	0.766692 11.2935 1.12138 0.51442 9.4408 0.930165 3.31748 7.64448
528	4.415	3.514	0.605398 12.4951 0.715084 0.710079 12.1849 0.98074 2.67283 7.08783
529	4.393	3.106	0.70718 11.8663 0.910727 0.594512 10.7165 0.956383 3.10664 7.49964
530	5.272	2.672	0.862047 12.8149 1.47684 0.360821 11.0637 0.846609 4.54471 9.81671
531	5.91	3.779	0.768854 15.4041 0.827682 0.51131 17.541 0.928952 4.54393 10.4539
532	5.975	3.779	0.774586 15.5163 0.836785 0.502989 17.7339 0.925629 4.62815 10.6032
533	5.344	3.075	0.817864 13.4658 1.13033 0.436484 12.9063 0.894433 4.37066 9.71466
534	4.67	3.779	0.587523 13.3086 0.654023 0.727931 13.8607 0.983399 2.74373 7.41373
535	5.728	4.144	0.690362 15.6069 0.667104 0.615354 18.6429 0.961813 3.9544 9.6824
536	6.486	2.813	0.901056 15.1823 1.63933 0.28562 14.3297 0.781211 5.84425 12.3302
537	5.434	3.168	0.812475 13.7474 1.08288 0.445142 13.5206 0.899003 4.41499 9.84899
538	5.142	3.514	0.730052 13.7173 0.832834 0.564943 14.1913 0.947752 3.75393 8.89593
539	3.779	3.542	0.348564 11.5028 0.602434 0.907418 10.5127 0.998429 1.31722 5.09622
540	8.653	4.168	0.876346 20.7602 0.996188 0.334304 28.3259 0.82591 7.58302 16.236
541	6.946	5.711	0.569199 19.9289 0.425932 0.745532 31.1557 0.985778 3.95366 10.8997
542	4.586	3.623	0.61309 12.9391 0.698759 0.702185 13.0495 0.979481 2.81163 7.39763
543	5.434	3.106	0.820542 13.665 1.12654 0.432138 13.256 0.892076 4.45882 9.89282
544	5.272	4.415	0.546525 15.2461 0.540934 0.76636 18.2808 0.9883 2.88128 8.15328
545	4.832	4.48	0.374685 14.6325 0.481505 0.892743 17.0018 0.997858 1.81048 6.64248
546	4.852	3.978	0.572552 13.9041 0.613227 0.742362 15.1592 0.985367 2.77802 7.63002
547	3.728	1.811	0.874079 8.96319 2.27336 0.338582 5.30254 0.829409 3.25857 6.98657
548	7.772	3.779	0.873829 18.6905 1.08845 0.339052 23.0674 0.829789 6.7914 14.5634
549	6.15	4.48	0.685093 16.8008 0.612843 0.621734 21.6393 0.963375 4.21332 10.3633
550	6.15	3.514	0.820684 15.4639 0.996097 0.431907 16.9733 0.89195 5.04721 11.1972
551	5.009	4.48	0.447288 14.9169 0.499143 0.845844 17.6246 0.995344 2.24046 7.24946
552	4.393	3.978	0.424279 13.1572 0.555216 0.861699 13.7251 0.996317 1.86386 6.25686
553	5.272	4.852	0.391134 15.9096 0.447882 0.882913 20.0903 0.99742 2.06206 7.33406
554	4.586	4.415	0.270526 14.14 0.470547 0.944594 15.9021 0.999459 1.24063 5.82663
555	4.97	4.731	0.306373 15.2406 0.4441 0.928741 18.4671 0.99909 1.52267 6.49267
556	5.711	4.168	0.68364 15.6127 0.657486 0.623481 18.6952 0.963795 3.90427 9.61527
557	5.272	4.415	0.546525 15.2461 0.540934 0.76636 18.2808 0.9883 2.88128 8.15328
558	5.29	3.431	0.761145 13.855 0.898761 0.522333 14.255 0.933178 4.02645 9.31645
559	4.48	3.075	0.727239 11.9702 0.947584 0.568657 10.8196 0.9489 3.25803 7.73803
560	5.272	3.623	0.726454 14.0925 0.803283 0.569691 15.0015 0.949216 3.82986 9.10186
561	4.393	3.514	0.600121 12.4587 0.711521 0.71542 12.1242 0.981563 2.63633 7.02933
562	5.434	3.168	0.812475 13.7474 1.08288 0.445142 13.5206 0.899003 4.41499 9.84899
563	5.142	3.514	0.730052 13.7173 0.832834 0.564943 14.1913 0.947752 3.75393 8.89593
564	3.779	3.542	0.348564 11.5028 0.602434 0.907418 10.5127 0.998429 1.31722 5.09622
565	8.653	4.168	0.876346 20.7602 0.996188 0.334304 28.3259 0.82591 7.58302 16.236
566	6.946	5.711	0.569199 19.9289 0.425932 0.745532 31.1557 0.985778 3.95366 10.8997
567	4.586	3.623	0.61309 12.9391 0.698759 0.702185 13.0495 0.979481 2.81163 7.39763
568	5.434	3.106	0.820542 13.665 1.12654 0.432138 13.256 0.892076 4.45882 9.89282
569	5.272	4.415	0.546525 15.2461 0.540934 0.76636 18.2808 0.9883 2.88128 8.15328
570	4.832	4.48	0.374685 14.6325 0.481505 0.892743 17.0018 0.997858 1.81048 6.64248
571	4.852	3.978	0.572552 13.9041 0.613227 0.742362 15.1592 0.985367 2.77802 7.63002
572	3.728	1.811	0.874079 8.96319 2.27336 0.338582 5.30254 0.829409 3.25857 6.98657
573	7.772	3.779	0.873829 18.6905 1.08845 0.339052 23.0674 0.829789 6.7914 14.5634
574	6.15	4.48	0.685093 16.8008 0.612843 0.621734 21.6393 0.963375 4.21332 10.3633
575	6.15	3.514	0.820684 15.4639 0.996097 0.431907 16.9733 0.89195 5.04721 11.1972
576	5.009	4.48	0.447288 14.9169 0.499143 0.845844 17.6246 0.995344 2.24046 7.24946
577	4.393	3.978	0.424279 13.1572 0.555216 0.861699 13.7251 0.996317 1.86386 6.25686
578	5.272	4.852	0.391134 15.9096 0.447882 0.882913 20.0903 0.99742 2.06206 7.33406
579	4.586	4.415	0.270526 14.14 0.470547 0.944594 15.9021 0.999459 1.24063 5.82663
580	4.97	4.731	0.306373 15.2406 0.4441 0.928741 18.4671 0.99909 1.52267 6.49267
581	5.711	4.168	0.68364 15.6127 0.657486 0.623481 18.6952 0.963795 3.90427 9.61527
582	5.272	4.415	0.546525 15.2461 0.540934 0.76636 18.2808 0.9883 2.88128 8.15328
583	5.29	3.431	0.761145 13.855 0.898761 0.522333 14.255 0.933178 4.02645 9.31645
584	4.48	3.075	0.727239 11.9702 0.947584 0.568657 10.8196 0.9489 3.25803 7.73803
585	5.272	3.623	0.726454 14.0925 0.803283 0.569691 15.0015 0.949216 3.82986 9.10186
586	4.393	3.514	0.600121 12.4587 0.711521 0.71542 12.1242 0.981563 2.63633 7.02933
587	5.009	4.752	0.316201 15.3352 0.443637 0.924034 18.6947 0.99896 1.58385 6.59285
588	4.393	4.144	0.331888 13.4127 0.511625 0.916195 14.2979 0.998724 1.45798 5.85098
589	4.67	3.168	0.734718 12.4252 0.930629 0.558731 11.6196 0.945792 3.43113 8.10113
590	5.591	2.947	0.849805 13.735 1.28754 0.38268 12.9408 0.862014 4.75126 10.3423
591	3.168	2.813	0.459956 9.40321 0.800711 0.836714 6.99914 0.994724 1.45714 4.62514
592	3.929	2.813	0.698143 10.663 0.993053 0.605803 8.68044 0.959389 2.743 6.672
593	5.123	4.144	0.587945 14.5972 0.596643 0.727517 16.6738 0.983341 3.01204 8.13504
594	4.752	3.779	0.606289 13.4441 0.665507 0.709171 14.104 0.980598 2.88109 7.63309
595	6.876	3.929	0.820666 17.2896 0.890844 0.431936 21.2182 0.891966 5.6429 12.5189
596	6.119	4.586	0.66204 16.9017 0.581892 0.648829 22.0396 0.969513 4.05102 10.17
597	5.504	3.779	0.727043 14.7079 0.770823 0.568915 16.336 0.948979 4.00165 9.50565
598	13.046	5.009	0.923354 29.784 1.03993 0.237909 51.3237 0.727047 12.0461 25.0921
599	5.91	3.728	0.775949 15.334 0.850483 0.500994 17.3043 0.924815 4.58586 10.4959
600	3.168	3.106	0.196872 9.85542 0.656768 0.970788 7.72817 0.999854 0.623689 3.79169
601	4.731	2.24	0.880808 11.3025 1.88576 0.325794 8.32321 0.818757 4.1671 8.8981
602	2.672	2.672	0 8.39434 0.748503 1 5.60742 1 0 2.672
603	6.648	2.636	0.91803 15.2725 1.91351 0.249679 13.7634 0.741512 6.10307 12.7511
604	6.876	4.586	0.745096 18.1846 0.65388 0.544687 24.7662 0.941158 5.12328 11.9993
605	5.009	4.752	0.316201 15.3352 0.443637 0.924034 18.6947 0.99896 1.58385 6.59285
606	5.362	3.106	0.815142 13.5386 1.11161 0.440871 13.0803 0.89677 4.37079 9.73279
607	9.644	7.919	0.570738 27.6545 0.307572 0.74408 59.9815 0.985591 5.5042 15.1482
608	10.414	5.626	0.841515 25.76 0.658034 0.397076 46.0158 0.871414 8.76353 19.1775
609	6.213	6.213	0 19.5187 0.321906 1 30.3174 1 0 6.213
610	7.151	4.67	0.75731 18.7734 0.655787 0.527746 26.2285 0.935181 5.41552 12.5665
611	6.706	5.29	0.614591 18.909 0.479272 0.700629 27.8618 0.979227 4.12145 10.8274
612	8.83	4.05	0.88861 20.9347 1.07667 0.310629 28.087 0.805345 7.84643 16.6764
613	6.862	3.542	0.856483 16.7613 1.09392 0.370849 19.0893 0.853852 5.87718 12.7392
614	6.706	4.144	0.786214 17.2815 0.781005 0.485774 21.826 0.91837 5.27235 11.9784
615	5.308	3.168	0.802364 13.5271 1.05777 0.461085 13.2071 0.906998 4.25895 9.56695
616	3.431	2.813	0.572539 9.83209 0.867184 0.742375 7.58019 0.985369 1.96438 5.39538
617	8.393	3.542	0.906587 19.5301 1.33798 0.274156 23.3483 0.769232 7.60899 16.002
618	4.911	4.832	0.178645 15.3045 0.420674 0.975968 18.6375 0.999901 0.877324 5.78832
619	7.481	3.514	0.882814 17.8377 1.21167 0.321931 20.6467 0.815424 6.60433 14.0853
620	5.344	5.272	0.163599 16.6758 0.384544 0.979859 22.1275 0.999931 0.874272 6.21827
621	5.894	4.393	0.666691 16.2449 0.610826 0.643467 20.3358 0.96836 3.92948 9.82348
622	7.481	3.514	0.882814 17.8377 1.21167 0.321931 20.6467 0.815424 6.60433 14.0853
623	5.29	3.954	0.66432 14.5964 0.676725 0.646207 16.4279 0.968953 3.51425 8.80425
624	8.1	3.168	0.920343 18.5581 1.61415 0.244596 20.1539 0.735362 7.45478 15.5548
625	9.644	3.753	0.921173 22.0742 1.3694 0.242763 28.4266 0.733107 8.88379 18.5278
626	8.45	8.207	0.238092 26.1661 0.25091 0.957176 54.4667 0.999681 2.01188 10.4619
627	4.48	4.415	0.169727 13.9724 0.45967 0.978316 15.5345 0.99992 0.760378 5.24038
628	6.82	4.05	0.804582 17.3529 0.831581 0.457621 21.6935 0.905305 5.48725 12.3072
629	4.05	2.366	0.811612 10.2526 1.44696 0.446519 7.52592 0.899714 3.28703 7.33703
630	4.911	4.393	0.447023 14.626 0.508953 0.846032 16.9442 0.995357 2.19533 7.10633
631	5.728	3.514	0.789712 14.7263 0.927747 0.480505 15.8086 0.916041 4.52347 10.2515
632	5.626	3.779	0.740821 14.9161 0.787909 0.550511 16.6981 0.943114 4.16786 9.79386
633	4.05	2.485	0.789632 10.4129 1.31169 0.480626 7.90444 0.916095 3.19801 7.24801
634	9.267	2.778	0.95401 20.32 2.40162 0.164131 20.2191 0.615353 8.84081 18.1078
635	8.653	4.327	0.865992 20.9592 0.924321 0.353615 29.4065 0.841212 7.49343 16.1464
636	5.308	4.393	0.561291 15.2722 0.550096 0.752914 18.3139 0.986707 2.97933 8.28733
637	8.393	3.198	0.924562 19.1336 1.64131 0.235202 21.0807 0.72361 7.75985 16.1528
638	5.29	3.978	0.65918 14.6312 0.668584 0.652099 16.5276 0.970202 3.48706 8.77706
639	7.151	2.24	0.949673 15.7784 2.85037 0.175316 12.5807 0.635019 6.79111 13.9421
640	3.431	2.813	0.572539 9.83209 0.867184 0.742375 7.58019 0.985369 1.96438 5.39538
641	5.123	2.947	0.817978 12.9078 1.17976 0.436298 11.8575 0.894333 4.1905 9.3135
642	4.05	2.778	0.727671 10.8187 1.04959 0.568088 8.83644 0.948725 2.94707 6.99707
643	6.244	3.542	0.823536 15.6662 0.995396 0.427246 17.3701 0.889372 5.14216 11.3862
644	7.042	2.24	0.94806 15.5733 2.80692 0.179402 12.3889 0.641926 6.67624 13.7182
645	4.523	3.753	0.558122 13.0281 0.642243 0.755837 13.332 0.987064 2.52439 7.04739
646	6.103	5.894	0.259457 18.8463 0.351361 0.949074 28.2516 0.999545 1.58347 7.68647
647	6.531	3.623	0.832024 16.2786 0.995114 0.413174 18.5839 0.881277 5.43395 11.965
648	9.594	5.434	0.824133 24.0604 0.649816 0.426265 40.9458 0.888823 7.90674 17.5007
649	7.364	5.344	0.688019 20.088 0.515716 0.6182 30.9079 0.962516 5.06657 12.4306
650	8.016	4.832	0.797897 20.4927 0.686648 0.468009 30.4211 0.910306 6.39594 14.4119
651	8.439	5.362	0.772197 21.9488 0.58704 0.50647 35.5392 0.927034 6.51657 14.9556
652	5.29	4.911	0.371694 16.0292 0.438678 0.894482 20.404 0.997931 1.96626 7.25626
653	5.272	4.832	0.399943 15.8789 0.451598 0.87746 20.0075 0.997158 2.1085 7.3805
654	4.832	5.711	0.630013 16.5897 0.296301 1.28493 21.6735 0.989605 3.04422 7.87622
655	4.911	4.852	0.154542 15.3358 0.417213 0.982033 18.7146 0.999945 0.758958 5.66996
656	6.213	4.393	0.707148 16.7827 0.643886 0.594552 21.4364 0.956394 4.39351 10.6065
657	5.975	5.29	0.464914 17.7114 0.427028 0.833061 24.8247 0.994463 2.77786 8.75286
658	5.711	5.344	0.352696 17.3699 0.399953 0.905173 23.97 0.998348 2.01425 7.72525
659	5.009	2.813	0.827416 12.5301 1.26602 0.420851 11.0665 0.885752 4.14453 9.15353
660	7.272	4.731	0.75944 19.0661 0.649797 0.524745 27.0207 0.934077 5.52265 12.7946
661	4.168	3.753	0.434997 12.4508 0.591835 0.85443 12.2856 0.995887 1.81307 5.98107
662	5.142	2.366	0.88785 12.2002 1.8371 0.312122 9.55513 0.806705 4.56533 9.70733
663	6.119	3.168	0.855543 14.9586 1.21938 0.372526 15.2249 0.855034 5.23507 11.3541
664	6.531	4.752	0.685994 17.8336 0.578438 0.620648 24.3751 0.963112 4.48023 11.0112
665	8.72	2.562	0.955865 19.0683 2.65698 0.159255 17.5463 0.606416 8.33514 17.0551
666	6.531	3.779	0.815594 16.4847 0.914652 0.440145 19.3841 0.896386 5.32664 11.8576
667	6.336	2.947	0.885248 15.0718 1.4591 0.31721 14.6651 0.811274 5.60893 11.9449
668	3.728	3.168	0.527129 10.8501 0.742909 0.783365 9.27579 0.990137 1.96514 5.69314
669	7.151	5.91	0.562999 20.5625 0.40947 0.751331 33.1928 0.986511 4.026 11.177
670	5.711	2.778	0.87372 13.7355 1.48005 0.339258 12.4605 0.829956 4.98981 10.7008
671	4.393	3.168	0.692782 11.9549 0.875429 0.612401 10.9304 0.961075 3.04339 7.43639
672	5.91	4.349	0.677121 16.2082 0.62494 0.631252 20.1868 0.965621 4.00179 9.91179
673	5.557	3.929	0.707177 15.0105 0.719957 0.594514 17.148 0.956383 3.92978 9.48678
674	7.151	2.562	0.933617 16.1212 2.17891 0.214446 14.3892 0.695749 6.6763 13.8273
675	5.504	3.779	0.727043 14.7079 0.770823 0.568915 16.336 0.948979 4.00165 9.50565
676	9.911	3.753	0.925532 22.5678 1.40731 0.233019 29.2137 0.720804 9.17294 19.0839
677	6.244	3.168	0.86173 15.1818 1.24429 0.361396 15.536 0.847033 5.38064 11.6246
678	6.166	1.757	0.958542 13.4292 3.99475 0.152108 8.50874 0.59289 5.91037 12.0764
679	6.648	4.168	0.779055 17.2138 0.76536 0.496427 21.7625 0.922924 5.17916 11.8272
680	4.05	2.813	0.719427 10.8681 1.02364 0.578858 8.94777 0.951955 2.91368 6.96368
681	4.911	3.954	0.593097 13.9657 0.628241 0.722437 15.2509 0.982608 2.9127 7.8237
682	7.685	3.431	0.894807 18.1064 1.30567 0.298308 20.7088 0.793784 6.87659 14.5616
683	3.542	2.813	0.607677 10.0153 0.895239 0.707753 7.82543 0.980375 2.15239 5.69439
684	5.728	4.832	0.537011 16.6175 0.490658 0.774793 21.738 0.989235 3.076 8.804
685	5.272	4.393	0.552866 15.2132 0.546365 0.760639 18.1897 0.987638 2.91471 8.18671
686	5.29	4.415	0.550866 15.2756 0.542781 0.762452 18.3432 0.98785 2.91408 8.20408
687	7.042	4.415	0.779057 18.2339 0.722545 0.496423 24.4184 0.922923 5.48612 12.5281
688	5.29	3.929	0.6696 14.5602 0.685365 0.640088 16.324 0.967618 3.54218 8.83218
689	5.009	3.954	0.613906 14.1279 0.640778 0.70134 15.5553 0.979343 3.07506 8.08406
690	5.711	5.272	0.384486 17.2589 0.410952 0.886941 23.6471 0.997605 2.1958 7.9068
691	7.042	4.832	0.727442 18.8135 0.603215 0.56839 26.7247 0.948818 5.12265 12.1646
692	6.604	4.393	0.746663 17.4491 0.684407 0.542539 22.7855 0.940424 4.93096 11.535
693	5.975	5.344	0.447281 17.7937 0.418442 0.845849 25.0781 0.995345 2.67251 8.64751
694	8.786	5.009	0.821567 22.0772 0.700356 0.430467 34.5646 0.891159 7.21829 16.0043
695	7.311	4.05	0.832543 18.2153 0.891449 0.412304 23.2553 0.88076 6.08672 13.3977
696	10.255	3.753	0.930628 23.2058 1.45616 0.221393 30.2276 0.705378 9.54359 19.7986
697	4.05	3.978	0.187722 12.6106 0.511865 0.973452 12.6535 0.999879 0.760274 4.81027
698	7.205	3.929	0.838231 17.8699 0.933469 0.402691 22.2334 0.87493 6.03945 13.2445
699	7.558	3.106	0.911656 17.4892 1.56687 0.263446 18.4373 0.757477 6.89029 14.4483
700	6.589	3.346	0.861466 16.0244 1.17706 0.361876 17.3155 0.847385 5.6762 12.2652
701	7.907	4.168	0.849786 19.4248 0.910304 0.382714 25.8839 0.862036 6.71926 14.6263
702	7.272	4.586	0.776077 18.8662 0.691538 0.500807 26.1926 0.924738 5.64363 12.9156
703	8.96	7.52	0.543691 25.9362 0.316885 0.768891 52.9195 0.988586 4.87147 13.8315
704	5.434	3.753	0.723188 14.5519 0.771601 0.573969 16.0173 0.950508 3.9298 9.3638
705	5.362	2.813	0.851338 13.1553 1.35524 0.379983 11.8464 0.860188 4.56487 9.92687
706	9.173	3.623	0.918697 21.0569 1.39767 0.248219 26.1017 0.73976 8.42721 17.6002
707	6.604	3.978	0.798223 16.8791 0.834656 0.467505 20.633 0.910069 5.27146 11.8755
708	7.481	3.106	0.909737 17.3479 1.55091 0.267524 18.2495 0.762019 6.80574 14.2867
709	5.778	3.106	0.843228 14.2724 1.19786 0.394127 14.0951 0.869534 4.87217 10.6502
